# Supplementary material for: C—H⋯O contacts in the crystal structure of 1,3-di­thiane 1,1,3,3-tetra­oxide
Source: Acta Crystallogr E Crystallogr Commun. 2021 Jan 29;77(Pt 2):204–7. doi: 10.1107/S2056989021000876 (PMC7869558; doi:10.1107/S2056989021000876)
Supplement: Supplementary file 1 [file e-77-00204-sup1.cif]

##############################################################################
#                                                                            #
# This CIF contains the data in a paper accepted for publication in          #
# Acta Crystallographica Section E. It conforms to the requirements of       #
# Notes for Authors for Acta Crystallographica Section E, and has been       #
# peer reviewed under the auspices of the IUCr Commission on Journals.       #
#                                                                            #
# Full details of the Crystallographic Information File format               #
# are given in the paper "The Crystallographic Information File (CIF):       #
# a New Standard Archive File for Crystallography" by S. R. Hall, F. H.      #
# Allen and I. D. Brown [Acta Cryst. (1991), A47, 655-685].                  #
#                                                                            #
# The current version of the core CIF dictionary is obtainable from          #
# ftp://ftp.iucr.org/pub/cif_core.dic.                                       #
#                                                                            #
# Software is freely available for graphical display of the structure(s)     #
# in this CIF. For information consult the CIF software page                 #
# http://www.iucr.org/resources/cif/software.                                #
#                                                                            #
# This file may be used for bona fide research purposes within the           #
# scientific community so long as proper attribution is given to the journal # 
# article from which it was obtained.                                        #
#                                                                            #
##############################################################################
data_I
_audit_creation_method     'SHELXL-2018/3'
_journal_date_recd_electronic     2020-12-15
_journal_date_accepted     2021-01-25
_journal_name_full     'Acta Crystallographica, Section E'
_journal_year     2021
_journal_volume     77
_journal_issue      2
_journal_page_first     204
_journal_page_last     207
_journal_paper_category     GO
_journal_paper_doi     10.1107/S2056989021000876
_journal_coeditor_code     EY2004
loop_
    _publ_contact_author_name
    _publ_contact_author_address
    _publ_contact_author_email
    _publ_contact_author_fax
    _publ_contact_author_phone
    'Richard L. Harlow'
;
624 Erlen Rd., Plymouth Meeting, PA 19462 USA
;
 r.harlow.whereareyou@gmail.com . '518-253-9825'
    'Allen G. Oliver'
;
Dept. of Chemistry and Biochemistry
University of Notre Dame
Notre Dame, IN 46556-5670
USA
;
 aoliver2@nd.edu '+1 574 631 6522' '+1 574 631 5935'
_publ_section_title
;
C---H...O contacts in the crystal structure of 1,3-dithiane 1,1,3,3-tetraoxide
;
_publ_section_title_footnote     .
loop_
    _publ_author_name
    _publ_author_footnote
    _publ_author_address
    'Harlow, Richard L.' .
;
624 Erlen Rd., Plymouth Meeting, PA 19462 USA
;
    'Oliver, Allen G.' .
;
Dept. of Chemistry and Biochemistry
University of Notre Dame
Notre Dame, IN 46556-5670
USA
;
    'Sammes, Michael P.' .
;
2 Baydons Lane
Chippenham SN15 3JX
UK
;
_publ_section_synopsis
;
In the title compound, the molecules stack parallel with the <i>a</i> axis with
multiple H...O contacts involving the axial H and O atoms. Many more H...O
contacts between the stacks exist, which mostly involve the equatorial
hydrogen and oxygen atoms. The highly polarized hydrogen atoms of the
--SO~2~---CH~2~---SO~2~-- moiety make no exceptionally short H...O contacts
but clearly play a leading role in the formation of the stacks.
;
_chemical_name_systematic
;
1,3-Dithiane 1,1,3,3-tetraoxide
;
_chemical_name_common     ?
_chemical_formula_moiety     'C4 H8 O4 S2'
_chemical_formula_sum     'C4 H8 O4 S2'
_chemical_formula_iupac     'C4 H8 O4 S2'
_chemical_formula_weight     184.22
_chemical_melting_point     ?
_chemical_absolute_configuration     ad
_space_group_crystal_system     monoclinic
_space_group_name_H-M_alt     'P n'
_space_group_name_Hall     'P -2yac'
loop_
    _space_group_symop_operation_xyz
    'x, y, z'
    'x+1/2, -y, z+1/2'
_cell_length_a     4.9472(5)
_cell_length_b     9.9021(10)
_cell_length_c     7.1002(7)
_cell_angle_alpha     90
_cell_angle_beta     91.464(3)
_cell_angle_gamma     90
_cell_volume     347.71(6)
_cell_formula_units_Z     2
_cell_measurement_reflns_used     5408
_cell_measurement_theta_min     3.53
_cell_measurement_theta_max     27.05
_cell_measurement_temperature     120(2)
_exptl_crystal_description     rod
_exptl_crystal_colour     colorless
_exptl_crystal_size_max     0.539
_exptl_crystal_size_mid     0.108
_exptl_crystal_size_min     0.053
_exptl_crystal_density_diffrn     1.760
_exptl_crystal_density_meas     ?
_exptl_crystal_density_method     ?
_exptl_crystal_F_000     192
_exptl_absorpt_coefficient_mu     0.716
_exptl_absorpt_correction_type     multi-scan
_exptl_absorpt_process_details
;
(SADABS; Krause <i>et al.</i>, 2015)
;
_exptl_absorpt_correction_T_min     0.5788
_exptl_absorpt_correction_T_max     0.7455
_diffrn_ambient_temperature     120(2)
_diffrn_radiation_type     MoK\a
_diffrn_radiation_wavelength     0.71073
_diffrn_radiation_source     'fine-focus sealed tube'
_diffrn_radiation_monochromator     'Bruker TRIUMPH curved-graphite'
_diffrn_measurement_device_type     'Bruker PHOTON-II'
_diffrn_measurement_method     'combination of \w and \f-scans '
_diffrn_detector_area_resol_mean     7.41
_diffrn_reflns_number     6109
_diffrn_reflns_av_R_equivalents     0.0387
_diffrn_reflns_av_unetI/netI     0.0311
_diffrn_reflns_theta_min     2.057
_diffrn_reflns_theta_max     27.048
_diffrn_reflns_theta_full     25.242
_diffrn_measured_fraction_theta_max     0.996
_diffrn_measured_fraction_theta_full     1.000
_diffrn_reflns_limit_h_min     -6
_diffrn_reflns_limit_h_max     6
_diffrn_reflns_limit_k_min     -12
_diffrn_reflns_limit_k_max     12
_diffrn_reflns_limit_l_min     -9
_diffrn_reflns_limit_l_max     9
_refine_special_details     ?
_reflns_number_total     1513
_reflns_number_gt     1473
_reflns_threshold_expression     'I > 2\s(I)'
_refine_ls_structure_factor_coef     Fsqd
_refine_ls_matrix_type     full
_refine_ls_R_factor_all     0.0278
_refine_ls_R_factor_gt     0.0265
_refine_ls_wR_factor_gt     0.0544
_refine_ls_wR_factor_ref     0.0549
_refine_ls_goodness_of_fit_ref     1.154
_refine_ls_restrained_S_all     1.153
_refine_ls_number_reflns     1513
_refine_ls_number_parameters     123
_refine_ls_number_restraints     2
_refine_ls_hydrogen_treatment     refall
_refine_ls_weighting_scheme     calc
_refine_ls_weighting_details
              'w=1/[\s^2^(Fo^2^)+(0.0163P)^2^+0.1480P] where P=(Fo^2^+2Fc^2^)/3'
_atom_sites_solution_hydrogens     difmap
_atom_sites_solution_primary     iterative
_atom_sites_solution_secondary     difmap
_refine_ls_shift/su_max     0.000
_refine_ls_shift/su_mean     0.000
_refine_diff_density_max     0.279
_refine_diff_density_min     -0.399
_refine_ls_extinction_method     none
_refine_ls_extinction_coef     .
_refine_ls_abs_structure_details
;
Flack <i>x</i> determined using 682 quotients
[(<i>I</i>^+^)-(<i>I</i>^-^)]/[(<i>I</i>^+^)+(<i>I</i>^-^)]
(Parsons <i>et al</i>., 2013).
;
_refine_ls_abs_structure_Flack     0.07(4)
loop_
    _atom_type_symbol
    _atom_type_description
    _atom_type_scat_dispersion_real
    _atom_type_scat_dispersion_imag
    _atom_type_scat_source
    'C' 'C' 0.0033 0.0016
                         'International Tables Vol C Tables 4.2.6.8 and 6.1.1.4'
    'H' 'H' 0.0000 0.0000
                         'International Tables Vol C Tables 4.2.6.8 and 6.1.1.4'
    'O' 'O' 0.0106 0.0060
                         'International Tables Vol C Tables 4.2.6.8 and 6.1.1.4'
    'S' 'S' 0.1246 0.1234
                         'International Tables Vol C Tables 4.2.6.8 and 6.1.1.4'
_computing_data_collection
;
APEX3 (Bruker, 2015)
;
_computing_cell_refinement
;
SAINT (Bruker, 2015)
;
_computing_data_reduction
;
SAINT (Bruker, 2015)
;
_computing_structure_solution
;
<i>olex2.solve</i> (Dolomanov <i>et al</i>., 2009)
;
_computing_structure_refinement
;
<i>SHELXL2018/3</i> (Sheldrick, 2015)
;
_computing_molecular_graphics
;
CrystalMaker (Palmer, 2014)
;
_computing_publication_material
;
publCIF (Westrip, 2010)
;
loop_
    _atom_site_type_symbol
    _atom_site_label
    _atom_site_fract_x
    _atom_site_fract_y
    _atom_site_fract_z
    _atom_site_U_iso_or_equiv
    _atom_site_adp_type
    _atom_site_calc_flag
    _atom_site_occupancy
    _atom_site_disorder_assembly
    _atom_site_disorder_group
    S S1 0.56801(14) 0.16084(8) 0.31351(11) 0.01036(19) Uani d 1 . .
    S S3 0.54595(15) 0.42138(8) 0.52142(12) 0.01083(19) Uani d 1 . .
    O O1a 0.8592(5) 0.1643(3) 0.3226(4) 0.0167(5) Uani d 1 . .
    O O1e 0.4403(5) 0.0944(3) 0.1549(4) 0.0173(6) Uani d 1 . .
    O O3a 0.8376(5) 0.4249(3) 0.5291(4) 0.0162(5) Uani d 1 . .
    O O3e 0.4048(5) 0.5484(2) 0.5189(4) 0.0170(6) Uani d 1 . .
    C C2 0.4419(7) 0.3292(4) 0.3144(5) 0.0125(7) Uani d 1 . .
    C C4 0.4299(7) 0.3185(4) 0.7058(5) 0.0155(7) Uani d 1 . .
    C C5 0.5438(8) 0.1749(4) 0.6975(5) 0.0166(8) Uani d 1 . .
    C C6 0.4464(8) 0.0935(4) 0.5261(5) 0.0155(8) Uani d 1 . .
    H H2a 0.244(8) 0.323(3) 0.309(6) 0.006(9) Uiso d 1 . .
    H H2e 0.515(8) 0.376(4) 0.206(6) 0.004(9) Uiso d 1 . .
    H H4a 0.231(8) 0.326(4) 0.697(5) 0.007(9) Uiso d 1 . .
    H H4e 0.489(7) 0.362(4) 0.817(6) 0.011(10) Uiso d 1 . .
    H H5a 0.724(9) 0.179(4) 0.706(6) 0.011(10) Uiso d 1 . .
    H H5e 0.475(9) 0.123(5) 0.807(7) 0.025(12) Uiso d 1 . .
    H H6a 0.255(7) 0.094(4) 0.513(6) 0.002(8) Uiso d 1 . .
    H H6e 0.523(8) 0.005(4) 0.529(6) 0.007(8) Uiso d 1 . .
loop_
    _atom_site_aniso_label
    _atom_site_aniso_U_11
    _atom_site_aniso_U_22
    _atom_site_aniso_U_33
    _atom_site_aniso_U_12
    _atom_site_aniso_U_13
    _atom_site_aniso_U_23
    S1 0.0083(4) 0.0114(4) 0.0114(4) 0.0005(4) 0.0006(3) -0.0008(3)
    S3 0.0098(4) 0.0107(4) 0.0120(4) -0.0004(3) -0.0004(3) -0.0015(3)
    O1a 0.0091(12) 0.0200(13) 0.0209(14) 0.0015(10) 0.0017(10) -0.0001(11)
    O1e 0.0161(13) 0.0203(13) 0.0153(13) -0.0022(11) -0.0004(10) -0.0076(10)
    O3a 0.0085(12) 0.0191(13) 0.0210(13) -0.0026(10) -0.0019(10) -0.0017(11)
    O3e 0.0167(14) 0.0120(13) 0.0224(14) 0.0027(10) 0.0024(11) -0.0019(10)
    C2 0.0120(18) 0.0124(17) 0.0130(17) -0.0006(13) -0.0015(14) 0.0003(13)
    C4 0.0146(18) 0.0211(19) 0.0108(16) 0.0000(15) 0.0023(14) -0.0010(14)
    C5 0.0138(19) 0.022(2) 0.0136(19) 0.0005(15) 0.0007(15) 0.0071(14)
    C6 0.0119(16) 0.0177(19) 0.0170(18) 0.0002(14) -0.0002(14) 0.0021(14)
_geom_special_details
;
 All esds (except the esd in the dihedral angle between two l.s. planes)
 are estimated using the full covariance matrix.  The cell esds are taken
 into account individually in the estimation of esds in distances, angles
 and torsion angles; correlations between esds in cell parameters are only
 used when they are defined by crystal symmetry.  An approximate (isotropic)
 treatment of cell esds is used for estimating esds involving l.s. planes.
;
loop_
    _geom_bond_atom_site_label_1
    _geom_bond_atom_site_label_2
    _geom_bond_site_symmetry_2
    _geom_bond_distance
    _geom_bond_publ_flag
    S1 O1e . 1.437(3) ?
    S1 O1a . 1.441(3) ?
    S1 C6 . 1.769(4) ?
    S1 C2 . 1.780(4) ?
    S3 O3e . 1.439(3) ?
    S3 O3a . 1.443(3) ?
    S3 C4 . 1.767(4) ?
    S3 C2 . 1.795(4) ?
    C2 H2a . 0.98(4) ?
    C2 H2e . 0.97(4) ?
    C4 C5 . 1.531(5) ?
    C4 H4a . 0.99(4) ?
    C4 H4e . 0.94(4) ?
    C5 C6 . 1.528(5) ?
    C5 H5a . 0.89(4) ?
    C5 H5e . 1.00(5) ?
    C6 H6a . 0.95(4) ?
    C6 H6e . 0.95(4) ?
loop_
    _geom_angle_atom_site_label_1
    _geom_angle_atom_site_label_2
    _geom_angle_atom_site_label_3
    _geom_angle_site_symmetry_1
    _geom_angle_site_symmetry_3
    _geom_angle
    _geom_angle_publ_flag
    O1e S1 O1a . . 117.72(16) ?
    O1e S1 C6 . . 110.10(17) ?
    O1a S1 C6 . . 109.38(17) ?
    O1e S1 C2 . . 106.54(16) ?
    O1a S1 C2 . . 109.14(16) ?
    C6 S1 C2 . . 102.89(17) ?
    O3e S3 O3a . . 117.64(15) ?
    O3e S3 C4 . . 110.27(17) ?
    O3a S3 C4 . . 109.24(17) ?
    O3e S3 C2 . . 107.81(16) ?
    O3a S3 C2 . . 107.99(16) ?
    C4 S3 C2 . . 102.81(18) ?
    S1 C2 S3 . . 112.73(19) ?
    S1 C2 H2a . . 107(2) ?
    S3 C2 H2a . . 109(2) ?
    S1 C2 H2e . . 108(2) ?
    S3 C2 H2e . . 107(2) ?
    H2a C2 H2e . . 113(3) ?
    C5 C4 S3 . . 112.3(3) ?
    C5 C4 H4a . . 116(2) ?
    S3 C4 H4a . . 105(2) ?
    C5 C4 H4e . . 111(2) ?
    S3 C4 H4e . . 105(3) ?
    H4a C4 H4e . . 108(3) ?
    C6 C5 C4 . . 114.3(3) ?
    C6 C5 H5a . . 112(3) ?
    C4 C5 H5a . . 109(3) ?
    C6 C5 H5e . . 104(3) ?
    C4 C5 H5e . . 108(3) ?
    H5a C5 H5e . . 109(4) ?
    C5 C6 S1 . . 111.9(3) ?
    C5 C6 H6a . . 112(2) ?
    S1 C6 H6a . . 106(2) ?
    C5 C6 H6e . . 111(3) ?
    S1 C6 H6e . . 103(2) ?
    H6a C6 H6e . . 114(3) ?
loop_
    _geom_torsion_atom_site_label_1
    _geom_torsion_atom_site_label_2
    _geom_torsion_atom_site_label_3
    _geom_torsion_atom_site_label_4
    _geom_torsion_site_symmetry_1
    _geom_torsion_site_symmetry_2
    _geom_torsion_site_symmetry_3
    _geom_torsion_site_symmetry_4
    _geom_torsion
    _geom_torsion_publ_flag
    O1e S1 C2 S3 . . . . 172.32(18) ?
    O1a S1 C2 S3 . . . . -59.6(2) ?
    C6 S1 C2 S3 . . . . 56.5(2) ?
    O3e S3 C2 S1 . . . . -172.54(18) ?
    O3a S3 C2 S1 . . . . 59.4(2) ?
    C4 S3 C2 S1 . . . . -56.0(2) ?
    O3e S3 C4 C5 . . . . 171.8(3) ?
    O3a S3 C4 C5 . . . . -57.4(3) ?
    C2 S3 C4 C5 . . . . 57.1(3) ?
    S3 C4 C5 C6 . . . . -66.1(4) ?
    C4 C5 C6 S1 . . . . 66.5(4) ?
    O1e S1 C6 C5 . . . . -171.4(3) ?
    O1a S1 C6 C5 . . . . 57.8(3) ?
    C2 S1 C6 C5 . . . . -58.2(3) ?
loop_
    _geom_hbond_atom_site_label_D
    _geom_hbond_atom_site_label_H
    _geom_hbond_atom_site_label_A
    _geom_hbond_site_symmetry_A
    _geom_hbond_distance_DH
    _geom_hbond_distance_HA
    _geom_hbond_distance_DA
    _geom_hbond_angle_DHA
    _geom_hbond_publ_flag
    C2 H2a O1a 1_455 0.98(4) 2.47(4) 3.315(4) 143(3) yes
    C2 H2a O3a 1_455 0.98(4) 2.76(4) 3.520(5) 134(3) yes
    C2 H2a O3e 2_464 0.98(4) 2.91(4) 3.556(4) 124(3) yes
    C2 H2e O3a 2_464 0.97(4) 2.49(4) 3.201(4) 130(3) yes
    C2 H2e O3e 2_564 0.97(4) 2.49(4) 3.370(4) 151(3) yes
    C4 H4a O3a 1_455 0.99(4) 2.46(4) 3.329(4) 147(3) yes
    C4 H4e O3a 2_465 0.94(4) 2.70(4) 3.462(4) 138(3) yes
    C4 H4e O3e 2_565 0.94(4) 2.63(4) 3.454(5) 146(3) yes
    C5 H5e O1a 2_455 1.00(5) 2.91(5) 3.598(5) 127(3) yes
    C5 H5e O1e 1_556 1.00(5) 2.50(5) 3.395(4) 150(4) yes
    C6 H6a O1a 1_455 0.95(4) 2.45(4) 3.287(4) 147(3) yes
    C6 H6a O1e 2_455 0.95(4) 2.65(4) 3.269(5) 124(3) yes
    C6 H6e O1a 2_455 0.95(4) 2.81(4) 3.344(5) 116(3) yes
    C6 H6e O1e 2 0.95(4) 2.44(4) 3.186(5) 135(3) yes
_shelx_space_group_comment
;
The symmetry employed for this shelxl refinement is uniquely defined
by the following loop, which should always be used as a source of
symmetry information in preference to the above space-group names.
They are only intended as comments.
;
_shelx_estimated_absorpt_T_min     0.699
_shelx_estimated_absorpt_T_max     0.963
_shelx_hkl_file
;
  -1   0   0    1.00    0.49
  -1   0   0    1.25    0.50
  -1   0   0    0.62    0.72
  -1   0   0    1.17    0.41
  -1   0   0    0.54    0.41
   1   0   0    0.70    0.37
   1   0   0    1.16    0.40
   1   0   0    1.10    0.56
   1   0   0    0.86    0.36
   1   0   0    1.15    0.82
   1   0   0    0.39    0.39
  -2   0   0 1000.00   29.55
  -2   0   0  975.73   31.30
   2   0   0  946.21   29.51
   2   0   0  935.94   29.52
   2   0   0  958.02   31.53
   2   0   0  873.88   29.65
  -3   0   0    1.10    0.71
  -3   0   0    0.38    0.52
  -3   0   0    0.27    1.11
   3   0   0    1.12    1.14
   3   0   0    0.14    0.44
   3   0   0    0.43    0.65
  -4   0   0   85.14    5.81
  -4   0   0   78.59    3.57
   4   0   0   81.56    3.63
   4   0   0   91.80    7.03
   4   0   0   84.20    3.37
  -5   0   0    1.03    1.15
   5   0   0    1.09    0.88
   5   0   0    0.07    0.92
   5   0   0   -1.75    2.01
  -6   0   0   97.21    4.59
   6   0   0   76.92    8.96
   6   0   0   98.64    4.17
   6   0   0   97.49    4.60
   6   0  -1    0.51    1.17
   6   0  -1   -3.79    2.80
   6   0  -1   -0.86    1.02
  -6   0   1    0.95    1.34
   5   0  -1   12.51    1.69
   5   0  -1   11.08    1.40
  -5   0   1   11.26    1.43
  -5   0   1    9.09    1.57
   4   0  -1   -0.27    0.87
   4   0  -1   -0.69    0.64
   4   0  -1    0.23    1.46
  -4   0   1    1.66    0.72
  -4   0   1    0.13    0.84
  -4   0   1    2.19    1.62
   3   0  -1  159.54    5.52
   3   0  -1  156.75    5.69
  -3   0   1  156.43    5.51
  -3   0   1  159.60    7.10
  -3   0   1  156.08    5.51
   2   0  -1    0.87    1.03
  -2   0   1   -0.13    0.60
  -2   0   1    0.73    0.61
  -2   0   1    0.20    0.74
   1   0  -1  465.54   14.43
   1   0  -1  451.31   14.40
   1   0  -1  486.34   15.40
   1   0  -1  427.12   14.30
   1   0  -1  444.37   15.05
  -1   0   1  456.57   14.32
  -1   0   1  471.04   14.43
  -1   0   1  471.70   14.44
   0   0  -1    0.04    0.32
   0   0  -1    0.31    0.27
   0   0   1    0.08    0.35
   0   0   1   -0.08    0.29
   0   0   1   -0.23    0.32
  -1   0  -1  739.36   22.87
  -1   0  -1  734.53   22.88
  -1   0  -1  714.04   22.84
   1   0   1  747.26   22.87
   1   0   1  737.70   23.83
   1   0   1  732.41   22.84
   1   0   1  737.88   22.88
  -2   0  -1   -0.21    0.65
  -2   0  -1    0.21    0.33
  -2   0  -1    0.65    0.91
  -2   0  -1    0.35    0.57
   2   0   1   -0.47    0.76
   2   0   1    1.29    1.10
   2   0   1    0.27    0.44
   2   0   1    0.45    0.37
  -3   0  -1  314.50   10.46
  -3   0  -1  332.51   13.16
  -3   0  -1  291.23   10.51
   3   0   1  316.30   13.19
   3   0   1  314.65   10.51
   3   0   1  330.64   10.44
  -4   0  -1    0.92    0.88
  -4   0  -1    0.26    0.99
  -4   0  -1    0.19    1.66
   4   0   1    1.04    0.66
   4   0   1    1.18    0.93
  -5   0  -1   46.41    5.80
  -5   0  -1   47.06    2.85
  -5   0  -1   45.44    2.59
   5   0   1   48.69    2.42
   5   0   1   49.58    5.90
   5   0   1   51.56    2.85
  -6   0  -1    1.39    1.49
   6   0   1   -3.87    3.27
   6   0   1    2.86    1.39
   6   0  -2    2.09    2.67
   6   0  -2    3.79    1.27
   6   0  -2    5.00    1.48
  -6   0   2    5.56    1.36
   5   0  -2    1.78    1.13
   5   0  -2   -0.28    1.97
  -5   0   2    4.54    1.16
  -5   0   2    2.37    0.91
   4   0  -2   15.34    1.65
   4   0  -2   13.88    1.39
   4   0  -2   18.08    3.57
  -4   0   2   18.02    1.57
   3   0  -2    0.43    0.76
  -3   0   2    0.25    0.63
  -3   0   2    0.45    0.80
   2   0  -2   60.92    3.75
   2   0  -2   62.56    2.69
   2   0  -2   59.82    3.57
  -2   0   2   65.59    2.69
  -2   0   2   63.52    2.38
   1   0  -2    0.39    0.64
  -1   0   2    0.87    0.63
   0   0  -2    8.10    0.81
   0   0  -2    7.99    0.84
   0   0   2    9.08    0.82
   0   0   2    9.50    0.77
   0   0   2    9.20    0.92
  -1   0  -2    0.59    0.60
  -1   0  -2    0.54    0.83
  -1   0  -2   -0.02    0.49
  -1   0  -2    0.83    0.91
   1   0   2    0.47    0.37
   1   0   2   -0.15    0.67
   1   0   2    0.32    0.45
  -2   0  -2   19.89    2.59
  -2   0  -2   22.92    2.22
  -2   0  -2   20.52    1.30
   2   0   2   19.91    2.34
   2   0   2   18.10    1.42
  -3   0  -2    1.78    0.80
  -3   0  -2   -0.19    2.22
  -3   0  -2    0.20    0.83
   3   0   2    1.60    1.41
   3   0   2    0.82    0.79
  -4   0  -2   66.06    6.64
  -4   0  -2   57.57    2.94
   4   0   2   60.17    5.53
   4   0   2   55.54    2.92
  -5   0  -2    2.89    2.41
  -5   0  -2    0.70    1.10
  -5   0  -2    2.51    2.21
   5   0   2    1.81    1.07
  -6   0  -2   31.46    2.80
  -6   0  -2   33.50    2.78
   6   0   2   37.63    2.85
   6   0  -3   -0.27    1.29
  -6   0   3    1.33    1.04
  -6   0   3    1.24    1.11
   5   0  -3    9.37    3.22
   5   0  -3    8.37    1.44
  -5   0   3   13.08    1.45
  -5   0   3   13.11    1.67
   4   0  -3   -0.72    1.66
   4   0  -3    3.14    1.17
  -4   0   3    1.48    1.04
  -4   0   3    0.32    1.03
   3   0  -3  162.40    8.29
   3   0  -3  166.24    6.06
  -3   0   3  169.43    5.77
  -3   0   3  169.03    6.12
   2   0  -3    0.81    0.70
   2   0  -3    0.42    0.96
   2   0  -3   -0.31    0.80
  -2   0   3   -0.65    0.42
  -2   0   3   -0.09    0.65
   1   0  -3  190.54    6.57
  -1   0   3  198.77    6.62
   0   0  -3    0.99    0.57
   0   0   3    0.67    0.57
  -1   0  -3    4.95    0.74
  -1   0  -3    2.77    0.92
  -1   0  -3    4.56    0.76
  -1   0  -3    5.09    0.97
  -1   0  -3    3.47    1.13
   1   0   3    3.51    0.86
   1   0   3    4.05    0.75
  -2   0  -3    0.48    1.24
  -2   0  -3    1.52    0.70
  -2   0  -3    0.75    0.74
   2   0   3    0.20    0.72
  -3   0  -3   12.56    1.42
  -3   0  -3   12.22    1.47
  -3   0  -3   12.19    3.20
   3   0   3   13.21    1.42
   3   0   3   13.70    2.84
  -4   0  -3    1.47    1.18
  -4   0  -3    1.02    1.87
  -4   0  -3    1.68    1.16
   4   0   3    0.94    1.11
   4   0   3    0.68    3.12
  -5   0  -3    5.68    1.65
  -5   0  -3    8.01    1.59
  -5   0  -3    3.31    2.95
   5   0  -4   -0.44    1.14
   5   0  -4    0.27    1.01
   5   0  -4    0.65    2.06
  -5   0   4   -0.76    0.91
  -5   0   4   -1.00    1.03
   4   0  -4  144.43    9.12
   4   0  -4  158.02    6.09
  -4   0   4  155.00    6.12
  -4   0   4  156.45    5.63
   3   0  -4    0.96    0.97
   3   0  -4    0.77    1.40
  -3   0   4    0.70    0.59
  -3   0   4    1.05    1.01
   2   0  -4   90.56    4.62
   2   0  -4   90.88    3.77
   2   0  -4   98.24    5.86
  -2   0   4   97.69    3.86
   1   0  -4   -0.03    0.75
  -1   0   4    0.73    0.74
   0   0  -4  519.24   17.15
   0   0  -4  559.63   17.06
   0   0   4  529.25   17.19
  -1   0  -4   -1.03    0.99
  -1   0  -4    0.77    0.47
  -1   0  -4   -0.04    0.73
   1   0   4    0.40    0.78
  -2   0  -4   51.18    2.22
  -2   0  -4   48.48    4.23
  -2   0  -4   48.67    2.44
   2   0   4   48.06    2.42
  -3   0  -4    0.13    1.59
  -3   0  -4    1.72    1.02
  -3   0  -4    0.24    0.99
   3   0   4    0.43    0.95
  -4   0  -4   70.23    7.97
  -4   0  -4   61.80    3.32
  -4   0  -4   64.73    3.25
   4   0   4   68.88    3.40
  -5   0  -4   -2.56    3.22
  -5   0  -4    0.67    1.47
   5   0   4    0.67    1.29
   5   0  -5   44.94    3.09
   5   0  -5   53.00    3.26
  -5   0   5   48.09    2.56
  -5   0   5   47.96    3.09
   4   0  -5   -0.53    1.12
   4   0  -5   -0.65    2.06
  -4   0   5    2.05    1.74
  -4   0   5    0.33    0.75
   3   0  -5  101.76    9.32
   3   0  -5  111.86    4.53
  -3   0   5  106.20    4.63
   2   0  -5    0.73    1.15
   2   0  -5    1.68    1.03
  -2   0   5    0.02    0.99
   1   0  -5  392.08   13.71
  -1   0   5  416.15   13.40
   0   0  -5    0.26    1.13
   0   0  -5    2.23    0.83
   0   0  -5    0.20    0.85
   0   0  -5   -0.50    1.02
   0   0   5    2.46    0.98
   0   0   5    1.07    0.75
  -1   0  -5  416.25   13.18
  -1   0  -5  408.41   15.12
  -1   0  -5  393.19   15.03
  -1   0  -5  367.39   12.96
   1   0   5  411.03   13.02
   1   0   5  402.50   14.45
  -2   0  -5    1.41    1.02
  -2   0  -5    1.23    0.78
  -2   0  -5   -0.70    1.44
   2   0   5    1.53    0.72
   2   0   5    1.84    1.18
  -3   0  -5  231.72    8.50
  -3   0  -5  237.91   13.64
  -3   0  -5  241.87    8.27
   3   0   5  231.81    8.47
  -4   0  -5    4.35    1.37
  -4   0  -5    4.06    1.59
  -5   0  -5   13.75    2.23
  -5   0  -5    7.94    4.20
  -5   0  -5   12.47    2.20
   5   0   5   15.14    2.25
   4   0  -6   11.52    3.00
   4   0  -6    9.93    1.99
  -4   0   6   10.79    2.04
   3   0  -6    2.33    1.26
   3   0  -6   -0.77    1.85
  -3   0   6   -0.02    1.09
   2   0  -6   53.34    2.94
   2   0  -6   48.20    4.47
   2   0  -6   47.67    3.86
  -2   0   6   51.37    2.90
   1   0  -6    0.43    1.40
   1   0  -6   -0.01    1.25
   1   0  -6    0.00    1.10
  -1   0   6    0.54    0.93
   0   0  -6  395.36   14.73
   0   0  -6  396.25   13.10
   0   0  -6  395.48   13.39
   0   0  -6  414.24   15.04
   0   0   6  386.72   13.35
   0   0   6  402.99   13.73
  -1   0  -6    1.71    1.03
  -1   0  -6    1.61    1.69
  -1   0  -6    2.37    2.29
   1   0   6    0.90    1.18
   1   0   6    0.03    0.87
  -2   0  -6  134.38    8.25
  -2   0  -6  143.24    5.05
  -2   0  -6  142.30    5.54
   2   0   6  131.44    5.53
  -3   0  -6    1.51    1.13
  -3   0  -6   -1.13    2.41
   3   0   6    0.65    1.29
  -4   0  -6   34.75    6.66
  -4   0  -6   38.21    2.83
  -4   0  -6   34.24    2.91
   4   0   6   39.19    2.82
   4   0  -7   -2.02    2.31
   4   0  -7    0.04    1.42
  -4   0   7    1.98    1.44
   3   0  -7    4.72    1.62
  -3   0   7    5.63    1.56
  -2   0   7    3.17    1.34
   1   0  -7    7.22    1.61
  -1   0   7   10.95    1.71
   0   0  -7   -2.62    1.97
   0   0  -7    0.47    1.33
   0   0  -7    1.71    1.10
   0   0   7    1.30    1.03
   0   0   7    0.93    1.24
  -1   0  -7    4.38    1.65
  -1   0  -7    5.82    1.32
  -1   0  -7    2.00    2.33
   1   0   7    5.96    1.60
   1   0   7    3.44    1.16
  -2   0  -7   -0.78    0.95
  -2   0  -7    2.23    2.37
   2   0   7    0.43    1.85
   2   0   7    2.54    1.69
  -3   0  -7   11.54    3.72
  -3   0  -7   17.94    2.34
  -3   0  -7   13.46    1.75
   3   0   7   15.58    2.34
   3   0  -8   -3.10    2.39
   3   0  -8    0.48    1.43
  -3   0   8    1.12    1.42
   2   0  -8   35.52    4.92
   2   0  -8   36.98    2.96
  -2   0   8   41.20    2.83
   1   0  -8   -1.34    2.24
   1   0  -8   -0.09    1.47
  -1   0   8   -0.23    1.22
   0   0  -8   70.84    6.25
   0   0  -8   76.34    3.57
   0   0  -8   67.83    3.85
   0   0   8   73.05    3.91
   0   0   8   70.88    3.54
  -1   0  -8   -1.52    2.46
  -1   0  -8    1.72    1.37
  -1   0  -8    0.42    1.51
   1   0   8   -0.08    1.17
   1   0   8    1.15    1.56
  -2   0  -8   11.75    2.16
   2   0   8    9.06    1.70
   2   0   8   12.04    2.42
   0   0  -9    2.72    2.66
   0   0  -9   -1.87    1.65
   0   0  -9   -0.05    1.35
   0   0   9    0.64    1.40
   0   0   9    0.64    1.80
   0   1   9   23.75    2.67
   0   1   9   22.71    2.37
   0  -1  -9   22.72    2.65
   0  -1  -9   30.07    2.42
   2   1   8   18.33    2.71
  -2  -1  -8   17.14    1.87
  -2  -1  -8   19.85    2.35
   1   1   8   27.32    2.72
   1   1   8   26.83    2.14
  -1  -1  -8   19.74    4.51
  -1  -1  -8   26.77    2.61
  -1  -1  -8   27.85    2.43
   0   1   8   43.31    2.64
   0   1   8   35.39    2.84
   0  -1  -8   45.99    2.69
   0  -1  -8   43.05    3.02
   0  -1  -8   37.68    4.94
  -1   1   8   23.47    3.46
   1  -1  -8   25.88    4.13
   1  -1  -8   26.01    2.52
  -2   1   8   25.14    2.46
   2  -1  -8   25.74    4.62
   2  -1  -8   27.91    2.60
  -3   1   8   10.97    2.21
   3  -1  -8   12.20    2.32
   3   1   7   45.74    3.07
  -3  -1  -7   44.25    2.71
  -3  -1  -7   43.81    3.13
  -3  -1  -7   41.48    5.97
   2   1   7    4.47    1.73
  -2  -1  -7    2.60    1.06
  -2  -1  -7    3.34    1.78
  -2  -1  -7   -0.68    2.18
   1   1   7   41.93    2.75
   1   1   7   42.79    2.68
  -1  -1  -7   38.40    4.36
  -1  -1  -7   38.97    2.52
  -1  -1  -7   32.57    2.85
   0   1   7   20.38    2.08
   0   1   7   18.22    1.80
   0  -1  -7   21.09    1.80
   0  -1  -7   20.32    2.18
   0  -1  -7   14.41    3.43
  -1   1   7   88.93    3.98
   1  -1  -7   85.62    4.11
  -2   1   7   10.95    1.86
  -3   1   7   44.70    2.96
   3  -1  -7   49.40    3.09
   3  -1  -7   38.32    5.14
  -4   1   7    1.17    1.34
   4  -1  -7    3.44    1.50
   4   1   6   14.95    2.16
  -4  -1  -6   13.90    2.34
  -4  -1  -6   14.98    2.08
  -4  -1  -6    8.68    3.81
  -3  -1  -6   55.16    4.03
  -3  -1  -6   62.94    3.04
  -3  -1  -6   57.43    6.55
   2   1   6   14.64    1.96
  -2  -1  -6   14.25    3.78
  -2  -1  -6   14.19    1.47
  -2  -1  -6   11.84    1.84
   1   1   6   68.02    2.88
   1   1   6   68.92    3.31
  -1  -1  -6   68.30    3.25
  -1  -1  -6   64.06    4.55
   0   1   6   84.55    3.51
   0   1   6   77.70    3.66
   0  -1  -6   85.35    3.54
   0  -1  -6   82.47    3.76
  -1   1   6   56.39    3.00
  -1   1   6   56.59    2.85
   1  -1  -6   58.77    2.54
   1  -1  -6   53.43    2.89
  -2   1   6   15.67    1.79
   2  -1  -6   15.81    1.86
  -3   1   6   22.73    2.14
   3  -1  -6   22.01    2.23
   3  -1  -6   16.06    3.85
  -4   1   6   33.20    2.68
   4  -1  -6   42.57    2.67
   5   1   5    6.33    1.77
  -5  -1  -5    3.05    1.63
  -5  -1  -5    5.96    1.70
   4   1   5   33.89    2.53
  -4  -1  -5   30.00    2.48
  -4  -1  -5   24.55    5.69
  -4  -1  -5   31.97    2.43
   3   1   5    1.14    1.19
  -3  -1  -5   -1.51    1.94
  -3  -1  -5    0.90    1.25
  -3  -1  -5    1.88    1.13
   2   1   5  106.34    4.59
  -2  -1  -5  116.04    6.61
  -2  -1  -5  114.69    4.62
  -2  -1  -5  114.50    4.31
   1   1   5    3.68    0.89
   0   1   5  353.04   11.80
   0   1   5  357.39   11.65
   0  -1  -5  356.77   11.62
   0  -1  -5  349.55   11.80
  -1   1   5   26.83    1.80
  -1   1   5   26.37    1.98
   1  -1  -5   25.08    2.03
  -2   1   5   50.96    2.69
   2  -1  -5   47.85    2.63
  -3   1   5   25.50    1.49
  -3   1   5   25.99    2.12
   3  -1  -5   23.74    3.61
   3  -1  -5   26.17    3.52
   3  -1  -5   25.21    2.08
  -4   1   5   37.63    3.57
  -4   1   5   39.94    2.53
   4  -1  -5   44.21    5.35
   4  -1  -5   40.06    2.63
  -5   1   5    5.13    1.60
  -5   1   5    6.80    1.22
   5  -1  -5    5.33    1.57
   5  -1  -5    6.50    1.53
   5   1   4    3.02    1.50
  -5  -1  -4   -2.06    3.14
  -5  -1  -4    3.01    1.50
  -5  -1  -4    3.63    1.47
  -4  -1  -4   29.08    2.24
  -4  -1  -4   22.21    4.89
  -4  -1  -4   26.87    2.26
   3   1   4   76.13    3.46
  -3  -1  -4   73.27    3.46
  -3  -1  -4   71.94    3.28
  -3  -1  -4   76.30    5.95
   2   1   4   61.27    2.89
  -2  -1  -4   61.38    4.58
  -2  -1  -4   63.40    2.67
  -2  -1  -4   63.14    2.86
   1   1   4   40.78    1.74
   1   1   4   40.37    2.02
  -1  -1  -4   34.39    3.02
  -1  -1  -4   41.12    2.03
  -1  -1  -4   40.98    1.80
   0   1   4  183.40    6.22
   0   1   4  182.36    6.09
   0  -1  -4  160.98    5.83
   0  -1  -4  186.21    6.25
  -1   1   4   92.28    3.63
  -1   1   4   92.24    3.66
   1  -1  -4   95.40    3.65
  -2   1   4   19.63    1.64
   2  -1  -4   19.13    1.56
  -3   1   4  107.03    4.48
  -3   1   4  109.77    4.00
   3  -1  -4  105.38    5.96
   3  -1  -4  106.22    4.30
   3  -1  -4  104.79    7.68
  -4   1   4    6.75    1.47
  -4   1   4    7.32    1.08
   4  -1  -4    8.24    1.51
   4  -1  -4   11.30    2.87
  -5   1   4   17.50    1.89
  -5   1   4   17.55    1.57
   5  -1  -4   16.54    2.17
   5  -1  -4   17.60    4.68
   5  -1  -4   17.16    1.93
   5   1   3   67.66    3.65
  -5  -1  -3   67.50    3.46
  -5  -1  -3   69.07    3.62
   4   1   3   11.68    1.69
  -4  -1  -3   10.22    1.63
  -4  -1  -3   11.55    1.77
  -4  -1  -3   11.64    2.81
   3   1   3  215.95   11.05
  -3  -1  -3  213.40    7.42
  -3  -1  -3  194.96    9.95
  -3  -1  -3  209.26    7.45
   2   1   3   14.91    1.39
  -2  -1  -3   16.64    1.25
  -2  -1  -3   17.17    1.41
  -1  -1  -3  170.14    6.53
  -1  -1  -3  174.44    6.65
  -1  -1  -3  174.05    5.75
   0   1   3  120.35    4.43
   0   1   3  116.00    4.11
   0  -1  -3  122.09    3.97
   0  -1  -3  116.92    4.11
   0  -1  -3  118.92    3.97
  -1   1   3  124.37    4.22
  -1   1   3  125.48    4.50
   1  -1  -3  129.58    4.47
   1  -1  -3  125.42    4.18
  -2   1   3    7.65    1.23
  -2   1   3    5.47    1.05
   2  -1  -3    6.82    1.04
  -3   1   3  118.33    4.36
  -3   1   3  123.65    4.84
   3  -1  -3  129.89    7.47
   3  -1  -3  106.30    6.31
   3  -1  -3  121.37    4.59
  -4   1   3   52.64    2.81
  -4   1   3   52.12    2.54
   4  -1  -3   54.40    2.79
   4  -1  -3   51.88    2.83
  -5   1   3   56.88    3.20
  -5   1   3   60.01    3.04
   5  -1  -3   62.24    3.29
   5  -1  -3   60.77    3.37
   5  -1  -3   70.39    6.60
   6   1   2   62.04    3.61
  -6  -1  -2   59.65    3.59
  -6  -1  -2   60.98    3.67
  -6  -1  -2   61.63   11.95
   5   1   2   18.29    2.09
  -5  -1  -2   18.02    1.85
  -5  -1  -2   16.58    3.71
  -5  -1  -2   19.62    2.19
   4   1   2  123.12    7.67
   4   1   2  134.08    5.24
  -4  -1  -2  125.02    5.14
  -4  -1  -2  141.03    6.23
  -4  -1  -2  128.37    8.27
   3   1   2   22.04    3.13
   3   1   2   21.63    1.61
  -3  -1  -2   16.88    3.03
  -3  -1  -2   23.67    1.56
  -3  -1  -2   20.29    1.61
   2   1   2   21.58    1.44
   2   1   2   23.08    2.23
  -2  -1  -2   25.48    1.55
  -2  -1  -2   23.48    2.81
   1   1   2   24.00    1.36
  -1  -1  -2   24.14    1.36
  -1  -1  -2   23.52    1.28
  -1  -1  -2   24.29    1.91
  -1  -1  -2   24.87    2.10
   0   1   2  580.58   18.06
   0   1   2  492.58   18.04
   0   1   2  562.52   18.17
   0   1   2  589.59   18.12
   0   1   2  582.70   18.12
   0  -1  -2  587.98   18.14
   0  -1  -2  603.57   18.09
   0  -1  -2  591.59   18.06
   0  -1  -2  612.99   18.30
   0  -1  -2  568.71   18.14
   0  -1  -2  605.42   18.21
  -1   1   2  206.42    6.66
  -1   1   2  207.14    6.85
   1  -1  -2  207.53    6.80
  -2   1   2   95.30    3.94
  -2   1   2   99.14    3.99
   2  -1  -2   92.43    4.32
   2  -1  -2   91.77    4.38
   2  -1  -2   89.41    3.43
  -3   1   2   45.18    2.10
  -3   1   2   46.05    2.29
   3  -1  -2   46.59    4.46
   3  -1  -2   45.41    2.27
   3  -1  -2   45.31    2.25
  -4   1   2  174.56    6.34
  -4   1   2  174.27    6.46
   4  -1  -2  174.04    6.51
   4  -1  -2  172.40    9.58
   4  -1  -2  181.16    6.49
  -5   1   2    4.42    1.18
  -5   1   2    3.67    1.19
   5  -1  -2    3.10    1.04
   5  -1  -2    0.62    2.09
   5  -1  -2    4.50    1.31
  -6   1   2   63.83    3.43
   6  -1  -2   61.99    7.46
   6  -1  -2   72.29    3.68
   6  -1  -2   62.85    3.55
   6   1   1   35.79    2.86
  -6  -1  -1   34.25    2.78
   5   1   1    4.72    3.33
   5   1   1    4.90    1.40
  -5  -1  -1    3.49    1.44
  -5  -1  -1    6.31    1.30
   4   1   1  101.13    4.27
   4   1   1  100.36    7.07
  -4  -1  -1  104.57    4.27
  -4  -1  -1  102.79    3.95
   3   1   1   18.95    3.11
   3   1   1   19.09    1.52
  -3  -1  -1   19.75    1.44
  -3  -1  -1   20.17    3.02
  -3  -1  -1   18.42    1.34
   2   1   1   33.20    1.70
   2   1   1   34.96    2.99
  -2  -1  -1   32.05    1.57
  -2  -1  -1   36.93    3.27
  -2  -1  -1   32.99    1.65
   1   1   1  112.34    3.86
   1   1   1  115.27    4.46
   1   1   1  114.78    3.83
   1   1   1  122.16    3.99
  -1  -1  -1  100.94    4.57
  -1  -1  -1  112.35    3.82
  -1  -1  -1  112.93    3.83
  -1  -1  -1  116.78    4.82
  -1  -1  -1  115.30    3.84
   0   1   1  610.90   18.34
   0   1   1  569.30   18.28
   0   1   1  580.03   18.32
   0   1   1  583.80   18.31
   0  -1  -1  585.69   18.31
   0  -1  -1  602.03   18.33
   0  -1  -1  588.19   18.32
   0  -1  -1  590.66   18.32
   0  -1  -1  603.01   18.31
   0  -1  -1  583.64   18.29
  -1   1   1  222.98    7.14
  -1   1   1  221.60    7.06
   1  -1  -1  221.38    7.05
   1  -1  -1  216.64    7.06
  -2   1   1   69.66    2.91
   2  -1  -1   62.21    3.70
   2  -1  -1   69.97    4.08
   2  -1  -1   65.88    2.60
   2  -1  -1   68.58    2.91
  -3   1   1   87.94    4.67
  -3   1   1   86.69    3.33
  -3   1   1   85.34    3.36
   3  -1  -1   80.08    3.37
   3  -1  -1   82.19    3.30
   3  -1  -1   83.18    5.45
  -4   1   1   23.21    3.81
  -4   1   1   23.65    1.65
  -4   1   1   22.56    1.72
   4  -1  -1   24.91    1.63
   4  -1  -1   20.36    3.76
  -5   1   1   22.88    1.97
   5  -1  -1   23.42    2.06
   5  -1  -1   22.76    1.93
   5  -1  -1   32.07    4.85
  -6   1   1    7.78    1.63
   6  -1  -1   12.20    1.77
   6  -1  -1    7.83    2.44
   6   1   0    3.15    5.66
   6   1   0   12.45    1.68
   6   1   0   14.04    2.12
  -6  -1   0   16.42    2.07
   5   1   0   11.61    1.74
   5   1   0   10.67    3.05
   5   1   0    8.53    1.25
  -5  -1   0   10.27    1.71
  -5  -1   0    9.48    2.70
   4   1   0    8.03    2.14
   4   1   0   10.66    1.49
   4   1   0    9.57    1.07
  -4  -1   0    6.87    2.04
  -4  -1   0   10.57    1.05
  -4  -1   0   10.83    1.46
   3   1   0  270.43   11.82
   3   1   0  263.88    9.29
  -3  -1   0  276.51   11.50
  -3  -1   0  290.32    9.68
  -3  -1   0  280.97    9.22
   2   1   0   14.10    0.82
   2   1   0   15.46    2.35
  -2  -1   0   12.90    2.37
  -2  -1   0   12.67    0.84
  -2  -1   0   14.49    0.95
  -2  -1   0   12.94    1.65
   1   1   0  928.61   28.89
   1   1   0  933.97   29.03
   1   1   0  948.54   30.12
  -1  -1   0  923.75   28.95
  -1  -1   0  947.32   28.89
  -1  -1   0  893.15   29.84
  -1  -1   0  960.20   28.91
   0   1   0   40.01    1.38
   0   1   0   40.93    1.40
   0   1   0   39.52    1.51
   0  -1   0   40.58    1.65
   0  -1   0   41.67    1.73
   0  -1   0   42.75    1.40
  -1   1   0  960.06   30.21
  -1   1   0  964.03   29.43
  -1   1   0  926.02   29.47
  -1   1   0  954.20   29.42
   1  -1   0  952.21   30.35
   1  -1   0  936.72   30.35
   1  -1   0  942.75   29.42
   1  -1   0  972.98   29.49
   1  -1   0  944.08   29.44
  -2   1   0   14.98    0.99
  -2   1   0   14.10    2.18
   2  -1   0   14.77    1.06
   2  -1   0   17.29    2.26
   2  -1   0   13.17    1.02
   2  -1   0   12.67    0.94
  -3   1   0  286.73   11.33
  -3   1   0  278.62    9.27
   3  -1   0  276.16    9.27
   3  -1   0  288.54    9.25
   3  -1   0  261.17   12.68
  -4   1   0    7.52    1.36
  -4   1   0    6.78    1.98
   4  -1   0    8.50    2.21
   4  -1   0    8.11    1.13
  -5   1   0   10.44    1.65
   5  -1   0   11.59    1.64
   5  -1   0   11.81    1.37
   5  -1   0    9.58    3.06
  -6   1   0   12.62    2.10
   6  -1   0    9.31    3.81
   6  -1   0   16.74    2.06
   6  -1   0   14.74    1.85
   6   1  -1    5.83    1.25
   6   1  -1    8.24    1.69
  -6  -1   1    8.12    1.61
   5   1  -1   22.21    2.12
   5   1  -1   21.91    1.65
  -5  -1   1   23.05    1.96
  -5  -1   1   19.93    1.57
   4   1  -1   21.24    1.89
   4   1  -1   21.21    1.47
   4   1  -1   20.09    3.67
  -4  -1   1   20.24    1.58
  -4  -1   1   19.82    1.64
   3   1  -1   82.03    3.50
  -3  -1   1   84.04    5.03
  -3  -1   1   87.71    3.31
  -3  -1   1   86.00    3.41
   2   1  -1   65.39    2.69
   2   1  -1   67.34    4.39
  -2  -1   1   70.46    2.62
  -2  -1   1   66.54    3.90
  -2  -1   1   66.01    2.53
   1   1  -1  215.10    6.81
   1   1  -1  227.66    6.95
   1   1  -1  215.07    6.95
   1   1  -1  218.74    8.52
  -1  -1   1  223.07    6.96
  -1  -1   1  219.89    6.83
  -1  -1   1  221.79    7.89
  -1  -1   1  181.98    6.90
   0   1  -1  594.03   19.29
   0   1  -1  596.90   18.53
   0   1  -1  579.99   18.51
   0   1  -1  576.52   19.19
   0   1  -1  614.49   18.54
   0  -1   1  598.73   18.57
   0  -1   1  605.01   18.53
   0  -1   1  596.64   18.53
   0  -1   1  613.92   19.22
   0  -1   1  590.60   18.52
  -1   1  -1  118.10    5.17
  -1   1  -1  114.59    3.80
  -1   1  -1  110.76    3.75
  -1   1  -1   98.74    3.74
   1  -1   1  111.25    4.93
   1  -1   1  109.94    3.72
   1  -1   1  115.61    3.77
   1  -1   1  112.05    3.78
   1  -1   1  114.65    3.73
  -2   1  -1   32.41    1.65
  -2   1  -1   34.53    1.66
  -2   1  -1   32.99    3.07
   2  -1   1   32.76    1.52
   2  -1   1   30.24    1.55
   2  -1   1   32.78    3.11
  -3   1  -1   15.61    3.06
  -3   1  -1   20.15    1.52
  -3   1  -1   21.72    1.41
   3  -1   1   17.84    1.35
   3  -1   1   18.46    3.14
   3  -1   1   20.12    1.28
  -4   1  -1  102.68    3.94
  -4   1  -1   99.21    4.10
  -4   1  -1  101.39    6.77
   4  -1   1   92.70    8.06
   4  -1   1  105.78    3.95
  -5   1  -1    2.69    2.27
  -5   1  -1    5.48    1.44
  -5   1  -1    4.42    1.17
   5  -1   1    6.10    1.15
   5  -1   1    3.73    1.31
  -6   1  -1   32.62    2.65
   6  -1   1   30.20    2.39
   6  -1   1   31.27    8.14
   6  -1   1   40.46    2.71
   6   1  -2   61.80    3.59
   6   1  -2   60.30    7.75
  -6  -1   2   56.49    3.92
  -6  -1   2   64.64    3.35
   5   1  -2    3.67    1.34
   5   1  -2    3.94    1.95
   5   1  -2    3.91    1.04
  -5  -1   2    1.79    1.08
  -5  -1   2    5.44    1.10
   4   1  -2  174.84    9.72
   4   1  -2  173.18    6.46
  -4  -1   2  156.52    9.47
   3   1  -2   44.17    2.35
   3   1  -2   45.01    6.58
  -3  -1   2   43.93    2.09
  -3  -1   2   56.10    4.52
  -3  -1   2   45.08    2.28
   2   1  -2   97.56    5.14
   2   1  -2   89.34    3.64
  -2  -1   2   96.30    3.58
  -2  -1   2   94.56    5.67
  -2  -1   2   92.43    3.30
   1   1  -2  213.12    7.94
   1   1  -2  200.53    7.68
   1   1  -2  202.13    6.80
  -1  -1   2  210.86    6.86
   0   1  -2  571.59   18.63
   0   1  -2  588.89   18.68
   0   1  -2  584.73   18.59
   0   1  -2  583.70   19.55
   0   1  -2  598.19   19.54
   0   1  -2  614.90   18.68
   0  -1   2  595.65   18.60
   0  -1   2  579.37   18.66
   0  -1   2  625.95   20.05
   0  -1   2  613.16   18.70
  -1   1  -2   22.69    1.16
  -1   1  -2   24.93    2.56
  -1   1  -2   23.64    1.38
  -1   1  -2   23.40    1.18
   1  -1   2   26.18    2.34
   1  -1   2   25.46    1.24
   1  -1   2   23.25    1.09
   1  -1   2   25.09    1.37
  -2   1  -2   26.05    1.40
  -2   1  -2   22.32    1.69
  -2   1  -2   23.25    2.95
   2  -1   2   21.43    1.25
   2  -1   2   21.86    1.34
   2  -1   2   26.12    4.38
  -3   1  -2   22.73    1.59
  -3   1  -2   20.76    3.43
  -3   1  -2   22.74    1.62
   3  -1   2   21.99    1.52
   3  -1   2   21.62    1.39
   3  -1   2   20.61    3.35
  -4   1  -2  122.11    5.05
  -4   1  -2  124.73    4.98
   4  -1   2  133.47    8.17
   4  -1   2  127.74    4.95
  -5   1  -2   11.23    3.75
  -5   1  -2   18.12    1.80
  -5   1  -2   17.29    2.30
   5  -1   2   15.30    1.69
   5  -1   2   19.34    2.00
   5  -1   2   11.02    3.92
  -6   1  -2   62.34    3.65
   6  -1   2   43.93   11.55
   6  -1   2   64.32    3.67
   5   1  -3   59.38    3.15
   5   1  -3   54.73    6.55
   5   1  -3   63.13    3.56
  -5  -1   3   61.24    3.15
  -5  -1   3   63.15    2.94
   4   1  -3   51.71    5.54
   4   1  -3   52.68    2.91
  -4  -1   3   51.29    2.79
  -4  -1   3   50.72    2.46
   3   1  -3  119.02    5.72
   3   1  -3  114.40    6.97
  -3  -1   3  119.76    4.68
  -3  -1   3  125.97    4.35
   2   1  -3    5.17    1.05
  -2  -1   3    6.72    1.12
   1   1  -3  120.81    5.52
   1   1  -3  128.56    4.73
  -1  -1   3  130.59    4.81
   0   1  -3  116.30    5.52
   0   1  -3  115.21    4.04
   0   1  -3  119.72    5.33
  -1   1  -3  174.74    7.52
  -1   1  -3  171.02    5.68
  -1   1  -3  172.08    6.49
   1  -1   3  169.88    6.83
   1  -1   3  186.59    5.87
   1  -1   3  163.21    5.66
   1  -1   3  179.99    5.93
  -2   1  -3   17.82    1.43
  -2   1  -3   18.77    1.24
   2  -1   3   15.76    2.40
   2  -1   3   18.53    1.36
  -3   1  -3  206.59    7.55
  -3   1  -3  204.23    7.18
   3  -1   3  208.25    7.25
  -4   1  -3    9.95    1.59
  -4   1  -3    9.76    1.61
   4  -1   3   12.76    1.64
  -5   1  -3   67.21    7.62
  -5   1  -3   72.24    3.54
  -5   1  -3   66.58    3.47
   5  -1   3   51.90    7.47
   5  -1   3   69.84    3.56
   5   1  -4   17.87    2.22
   5   1  -4   20.08    4.79
   5   1  -4   17.03    1.90
  -5  -1   4   16.47    2.01
  -5  -1   4   21.06    1.62
   4   1  -4    6.05    2.75
   4   1  -4    8.38    1.68
  -4  -1   4    9.85    1.60
  -4  -1   4    7.09    1.09
   3   1  -4  110.20    6.77
   3   1  -4   99.62    4.27
  -3  -1   4  110.04    4.45
   2   1  -4   21.56    2.88
   2   1  -4   16.53    1.53
   2   1  -4   20.14    3.05
  -2  -1   4   21.76    1.64
   1   1  -4   93.30    3.59
   1   1  -4   92.99    6.06
  -1  -1   4   87.28    3.56
   0   1  -4  185.98    6.40
   0   1  -4  178.85    8.21
   0   1  -4  188.22    8.56
   0   1  -4  187.25    6.29
   0  -1   4  182.26    6.38
   0  -1   4  185.93    6.37
  -1   1  -4   40.30    2.08
  -1   1  -4   41.25    3.58
  -1   1  -4   40.30    1.67
   1  -1   4   38.93    2.72
   1  -1   4   43.05    2.09
  -2   1  -4   63.39    4.88
  -2   1  -4   63.30    2.86
  -2   1  -4   62.78    2.55
   2  -1   4   59.16    2.75
   2  -1   4   58.16    3.20
  -3   1  -4   69.61    3.31
  -3   1  -4   74.25    3.52
  -3   1  -4   63.71    5.85
   3  -1   4   71.53    3.26
   3  -1   4   73.61    2.87
  -4   1  -4   26.09    2.21
  -4   1  -4   29.48    2.12
  -4   1  -4   25.57    5.15
   4  -1   4   18.87    4.34
   4  -1   4   28.04    2.12
  -5   1  -4    0.99    1.44
  -5   1  -4    0.75    3.28
  -5   1  -4    1.76    1.41
   5   1  -5    6.01    1.68
  -5  -1   5    4.80    1.55
  -5  -1   5    5.95    1.15
   4   1  -5   42.89    5.61
  -4  -1   5   38.27    3.53
   3   1  -5   27.76    2.12
   3   1  -5   33.97    5.18
  -3  -1   5   24.92    2.16
   2   1  -5   44.66    4.26
   2   1  -5   48.48    4.34
   2   1  -5   44.26    2.49
  -2  -1   5   47.39    2.58
   1   1  -5   22.51    3.08
   1   1  -5   28.07    4.22
  -1  -1   5   26.37    1.80
   0   1  -5  361.15   11.86
   0   1  -5  363.48   13.89
   0   1  -5  363.22   13.93
   0   1  -5  362.68   12.06
   0  -1   5  355.55   12.06
   0  -1   5  373.01   12.06
  -1   1  -5    4.32    1.02
  -1   1  -5    3.05    1.67
   1  -1   5    3.58    1.08
  -2   1  -5  114.12    7.17
  -2   1  -5  108.10    4.04
  -2   1  -5  112.36    4.50
   2  -1   5  107.41    4.15
   2  -1   5  107.69    4.39
  -3   1  -5    2.54    1.30
  -3   1  -5    3.63    1.07
   3  -1   5    2.62    0.84
   3  -1   5    3.68    1.27
  -4   1  -5   29.80    2.46
  -4   1  -5   31.20    2.29
  -4   1  -5   30.43    5.55
   4  -1   5   29.32    2.40
  -5   1  -5    2.20    3.45
  -5   1  -5    7.30    1.90
  -5   1  -5    6.89    1.65
   5  -1   5    5.30    1.64
   4   1  -6   36.79    2.67
   4   1  -6   31.42    5.40
  -4  -1   6   34.24    2.69
   3   1  -6   19.86    2.12
   3   1  -6   16.14    4.35
  -3  -1   6   19.03    2.08
   2   1  -6   15.04    4.24
   2   1  -6   16.11    1.81
  -2  -1   6   15.51    1.75
   1   1  -6   49.12    4.53
   1   1  -6   54.40    2.82
   1   1  -6   46.26    4.33
  -1  -1   6   53.34    2.79
   0   1  -6   71.46    6.21
   0   1  -6   78.93    3.67
   0   1  -6   81.36    3.44
   0   1  -6   86.08    5.75
   0  -1   6   81.08    3.65
   0  -1   6   84.76    3.60
  -1   1  -6   70.09    3.25
  -1   1  -6   70.44    3.43
  -1   1  -6   68.87    5.73
   1  -1   6   65.81    3.32
   1  -1   6   69.36    3.13
  -2   1  -6   10.36    2.88
  -2   1  -6   19.57    2.00
  -2   1  -6   13.51    1.34
   2  -1   6   15.76    1.51
   2  -1   6   15.25    1.97
  -3   1  -6   60.98    4.22
  -3   1  -6   66.43    3.07
  -3   1  -6   61.81    6.93
   3  -1   6   67.12    3.41
  -4   1  -6   13.64    2.28
  -4   1  -6   11.20    3.97
   4  -1   6   16.85    2.35
   4   1  -7    4.23    1.50
  -4  -1   7    4.55    1.55
   3   1  -7   51.35    5.85
   3   1  -7   51.09    3.18
  -3  -1   7   47.29    3.21
   2   1  -7   11.63    2.26
   2   1  -7   10.88    2.73
  -2  -1   7    8.75    2.95
   1   1  -7   95.63    6.71
   1   1  -7   84.30    4.07
  -1  -1   7   79.89    3.95
   0   1  -7   19.58    1.85
   0   1  -7   20.25    2.05
   0   1  -7   20.84    4.48
   0  -1   7   24.12    1.90
   0  -1   7   20.16    2.15
  -1   1  -7   41.70    5.45
  -1   1  -7   39.36    2.60
  -1   1  -7   43.81    2.81
   1  -1   7   40.57    2.84
   1  -1   7   42.46    2.47
  -2   1  -7    1.35    1.68
  -2   1  -7    2.07    1.00
   2  -1   7    2.86    1.10
  -3   1  -7   32.61    6.34
  -3   1  -7   41.58    2.34
  -3   1  -7   41.19    3.03
   3  -1   7   43.71    2.98
   3   1  -8   12.77    3.24
   3   1  -8   16.95    2.33
  -3  -1   8   13.21    2.33
   2   1  -8   24.57    2.45
   2   1  -8   24.31    5.07
  -2  -1   8   22.70    2.48
   1   1  -8   30.18    2.64
   1   1  -8   26.00    5.18
  -1  -1   8   21.70    2.31
   0   1  -8   43.79    3.01
   0   1  -8   46.26    2.81
   0  -1   8   45.73    2.80
   0  -1   8   46.11    3.15
  -1   1  -8   29.00    5.13
  -1   1  -8   25.46    2.38
  -1   1  -8   24.14    2.47
   1  -1   8   25.67    2.10
   1  -1   8   24.79    2.55
  -2   1  -8   13.88    2.47
  -2   1  -8   19.76    2.34
   2  -1   8   15.28    2.53
   2  -1   8   16.23    1.87
   0   1  -9   23.20    5.96
   0   1  -9   23.42    2.43
   0   1  -9   25.92    2.67
   0  -1   9   25.84    2.37
   0  -1   9   29.12    2.81
   2   2   8   30.30    2.94
  -2  -2  -8   32.41    2.31
  -2  -2  -8   34.62    2.69
   1   2   8   19.71    2.64
   1   2   8   16.88    1.87
  -1  -2  -8   16.80    2.20
  -1  -2  -8   11.51    2.89
  -1  -2  -8   16.80    2.42
   0   2   8   81.91    4.06
   0   2   8   79.80    3.72
   0  -2  -8   83.31    3.85
   0  -2  -8   78.34    4.24
   1  -2  -8   84.31    3.68
   1  -2  -8   81.02    4.21
  -2   2   8   12.59    2.03
   2  -2  -8   12.58    2.21
   3   2   7   20.54    2.45
  -3  -2  -7   18.37    2.31
  -3  -2  -7   16.22    3.69
  -3  -2  -7   18.76    1.96
   2   2   7   47.84    3.21
  -2  -2  -7   55.36    5.53
  -2  -2  -7   51.34    2.65
  -2  -2  -7   46.88    3.03
   1   2   7   27.72    2.49
   1   2   7   25.78    1.81
  -1  -2  -7   31.25    3.92
  -1  -2  -7   28.43    1.77
  -1  -2  -7   29.18    2.27
   0   2   7   99.81    4.13
   0   2   7   95.79    4.41
   0  -2  -7  101.23    4.14
   0  -2  -7   99.17    4.57
  -1   2   7   58.10    3.24
  -1   2   7   58.77    3.05
   1  -2  -7   53.43    3.09
   1  -2  -7   62.36    3.30
  -2   2   7   51.71    3.04
  -3   2   7   22.59    2.29
   3  -2  -7   23.24    2.29
  -4   2   7   98.94    4.93
   4  -2  -7   96.68    7.95
   4  -2  -7   90.76    4.93
   4  -2  -7  110.35    4.83
   4   2   6    7.80    1.79
  -4  -2  -6    7.66    1.88
  -4  -2  -6    1.84    1.67
  -4  -2  -6    0.17    3.07
   3   2   6   48.03    3.17
  -3  -2  -6   51.34    2.79
  -3  -2  -6   50.62    5.68
  -3  -2  -6   45.06    3.03
  -2  -2  -6    0.80    1.08
  -2  -2  -6    1.09    1.18
   1   2   6   58.65    3.09
  -1  -2  -6   58.57    3.03
  -1  -2  -6   57.48    2.54
   0   2   6   34.68    2.39
   0   2   6   35.71    2.05
   0  -2  -6   36.59    2.46
   0  -2  -6   44.42    3.49
  -1   2   6   33.87    2.16
  -1   2   6   32.63    2.26
   1  -2  -6   34.44    2.29
   1  -2  -6   27.30    1.81
  -2   2   6   19.06    1.79
   2  -2  -6   17.01    1.93
  -3   2   6   44.07    3.36
   3  -2  -6   53.89    4.63
   3  -2  -6   54.81    3.04
  -4   2   6   13.51    1.58
  -4   2   6   14.90    2.04
   4  -2  -6   13.04    1.98
   4  -2  -6   13.02    1.97
   4  -2  -6   12.10    2.82
   5   2   5    1.42    1.52
  -5  -2  -5    1.30    1.51
  -5  -2  -5   -0.23    1.57
   4   2   5    4.48    1.63
   3   2   5    2.53    1.35
  -3  -2  -5    2.72    2.17
  -3  -2  -5    4.32    1.33
  -3  -2  -5    2.54    1.36
   2   2   5   21.48    1.89
  -2  -2  -5   20.97    5.37
  -2  -2  -5   19.89    1.68
  -2  -2  -5   20.83    3.53
  -2  -2  -5   18.07    1.87
  -1  -2  -5    9.03    1.10
   0   2   5   14.86    1.49
   0   2   5   13.76    1.26
   0  -2  -5   12.10    1.06
   0  -2  -5   14.98    1.40
   0  -2  -5   13.19    1.66
  -1   2   5   17.68    1.71
  -1   2   5   14.60    1.44
  -1   2   5   14.79    1.51
   1  -2  -5   13.59    1.72
   1  -2  -5   12.28    1.24
   1  -2  -5   13.36    1.03
  -2   2   5    4.80    0.94
  -2   2   5    2.65    1.06
   2  -2  -5    7.18    1.41
  -3   2   5   10.50    1.13
  -3   2   5    8.03    1.61
   3  -2  -5   12.41    1.68
  -4   2   5   44.41    2.32
  -4   2   5   48.34    2.93
   4  -2  -5   43.01    2.82
   4  -2  -5   46.17    5.27
   4  -2  -5   41.04    2.76
  -5   2   5   -0.50    1.03
  -5   2   5    1.02    1.23
   5  -2  -5    1.17    2.42
   5  -2  -5    2.72    1.41
   5  -2  -5    1.33    1.21
   5   2   4   24.43    2.44
  -5  -2  -4   21.02    2.31
  -5  -2  -4   24.28    2.36
   4   2   4   14.86    2.04
  -4  -2  -4   17.01    1.94
  -4  -2  -4    9.78    2.87
  -4  -2  -4   12.37    1.89
   3   2   4  102.80    4.35
  -3  -2  -4   90.23    6.53
  -3  -2  -4  102.79    4.30
  -3  -2  -4  106.42    4.21
   2   2   4   14.72    2.02
  -2  -2  -4   17.67    1.38
  -2  -2  -4   14.74    2.88
  -2  -2  -4   15.77    2.28
   1   2   4   47.89    2.37
  -1  -2  -4   47.49    2.34
  -1  -2  -4   49.14    2.11
   0   2   4   59.24    2.63
   0   2   4   62.34    2.49
   0  -2  -4   62.44    2.55
   0  -2  -4   58.53    2.72
  -1   2   4   27.54    1.73
  -1   2   4   26.13    1.61
  -1   2   4   28.29    1.67
   1  -2  -4   28.19    1.68
   1  -2  -4   31.85    2.02
  -2   2   4    5.09    1.17
  -2   2   4    4.19    1.05
   2  -2  -4    6.45    1.14
  -3   2   4   13.95    1.23
  -3   2   4   17.35    1.71
   3  -2  -4   10.62    2.66
   3  -2  -4   13.31    1.48
   3  -2  -4   16.00    2.57
  -4   2   4    5.54    1.40
  -4   2   4    4.79    1.02
   4  -2  -4    2.18    2.09
   4  -2  -4    6.01    1.36
   4  -2  -4    5.99    1.31
  -5   2   4    1.34    0.92
  -5   2   4    1.93    1.17
   5  -2  -4   -0.05    2.08
   5  -2  -4    1.09    1.27
   5  -2  -4    1.78    1.09
  -5  -2  -3    7.05    1.63
  -5  -2  -3    9.10    1.61
   4   2   3  368.54   12.57
  -4  -2  -3  356.77   12.38
  -4  -2  -3  361.34   12.38
  -4  -2  -3  371.40   16.52
   3   2   3   83.05    3.64
  -3  -2  -3   85.18    3.59
  -3  -2  -3   82.72    6.03
   2   2   3  148.72    5.32
  -2  -2  -3  142.47    6.95
  -2  -2  -3  143.05    5.17
  -2  -2  -3  149.40    5.32
   1   2   3  251.59    8.39
  -1  -2  -3  250.02    8.24
  -1  -2  -3  253.88    8.38
   0   2   3  118.24    4.24
   0   2   3  120.46    4.37
   0  -2  -3  124.43    4.21
   0  -2  -3  130.69    4.59
  -1   2   3  239.30    7.62
  -1   2   3  233.48    7.75
  -1   2   3  229.82    7.88
   1  -2  -3  230.31    7.55
   1  -2  -3  233.11    7.73
  -2   2   3  154.39    5.33
  -2   2   3  154.70    5.58
   2  -2  -3  154.56    5.41
  -3   2   3   50.87    2.64
  -3   2   3   45.90    2.14
   3  -2  -3   48.74    3.92
   3  -2  -3   44.88    2.48
   3  -2  -3   42.32    2.28
  -4   2   3  263.05    9.78
  -4   2   3  271.84    9.55
   4  -2  -3  270.84    9.70
   4  -2  -3  303.31   14.40
   4  -2  -3  291.15    9.91
  -5   2   3    9.47    1.41
  -5   2   3   11.62    2.14
   5  -2  -3   13.95    1.82
   5  -2  -3    9.81    2.42
   5  -2  -3    9.30    2.80
  -6  -2  -2    0.29    7.27
  -6  -2  -2   11.27    3.26
   5   2   2   55.96    8.82
   5   2   2   72.37    4.36
  -5  -2  -2   62.53    3.45
  -5  -2  -2   71.97    7.26
  -5  -2  -2   65.26    3.22
   4   2   2   17.29    1.88
  -4  -2  -2   19.39    1.75
  -4  -2  -2   17.33    3.91
  -4  -2  -2   17.11    1.70
   3   2   2  300.43   10.54
   3   2   2  318.93   12.35
  -3  -2  -2  316.97   10.42
  -3  -2  -2  317.09   10.51
   2   2   2  102.75    4.00
  -2  -2  -2  113.66    4.00
  -2  -2  -2  111.54    3.98
  -2  -2  -2  103.73    5.53
   1   2   2  226.82    7.77
  -1  -2  -2  217.08    7.41
  -1  -2  -2  237.31    8.11
   0   2   2  830.36   26.22
   0   2   2  865.75   26.16
   0   2   2  828.07   26.21
   0   2   2  846.58   26.20
   0  -2  -2  879.24   26.21
   0  -2  -2  843.61   26.20
   0  -2  -2  849.28   26.21
   0  -2  -2  835.80   26.16
   0  -2  -2  787.41   26.21
  -1   2   2  597.76   18.90
  -1   2   2  650.18   18.97
  -1   2   2  586.39   18.77
   1  -2  -2  630.10   18.95
   1  -2  -2  600.31   18.78
   1  -2  -2  524.68   18.86
  -2   2   2   88.86    3.24
  -2   2   2   86.32    3.39
   2  -2  -2   87.82    3.39
  -3   2   2  498.90   16.39
  -3   2   2  505.91   16.26
   3  -2  -2  503.32   18.66
   3  -2  -2  490.93   16.24
   3  -2  -2  523.76   16.44
  -4   2   2   33.74    2.09
  -4   2   2   32.19    2.01
   4  -2  -2   33.37    2.11
   4  -2  -2   36.22    4.34
   4  -2  -2   33.62    2.43
  -5   2   2  112.39    4.65
  -5   2   2  105.34    4.71
   5  -2  -2  112.53    4.78
   5  -2  -2  103.92    8.23
   5  -2  -2  113.33    4.75
  -6   2   2   25.61    2.21
   6  -2  -2   28.73    2.49
   6  -2  -2   27.81    2.30
   6   2   1    2.93    1.59
  -6  -2  -1    2.49    1.67
   5   2   1    4.04    3.42
   5   2   1    3.03    1.23
  -5  -2  -1    4.76    1.48
  -5  -2  -1    3.18    1.18
   4   2   1    3.94    1.95
   4   2   1    5.77    1.26
  -4  -2  -1    4.71    2.32
  -4  -2  -1    6.93    1.38
  -4  -2  -1    7.36    1.31
   3   2   1    3.71    1.00
   3   2   1    5.11    1.53
  -3  -2  -1    2.47    1.63
  -3  -2  -1    4.58    0.84
  -3  -2  -1    4.60    0.98
   2   2   1   50.48    3.28
  -2  -2  -1   40.40    2.44
  -2  -2  -1   45.71    3.43
  -2  -2  -1   45.72    2.66
   1   2   1    3.88    0.70
   1   2   1    4.06    0.78
  -1  -2  -1    3.24    0.75
  -1  -2  -1    4.60    0.73
  -1  -2  -1    1.76    1.18
  -1  -2  -1    4.50    0.86
  -1  -2  -1    2.36    0.86
  -1  -2  -1    3.97    0.77
   0   2   1  332.93   10.46
   0   2   1  331.73   10.38
   0   2   1  326.93   10.37
   0   2   1  328.82   10.45
   0  -2  -1  333.22   10.45
   0  -2  -1  333.91   10.47
   0  -2  -1  323.04   10.38
   0  -2  -1  337.22   10.39
   0  -2  -1  342.38   10.40
   0  -2  -1  315.56   10.44
  -1   2   1  113.57    3.90
  -1   2   1  116.57    4.03
  -1   2   1  117.53    3.98
   1  -2  -1  118.20    4.02
   1  -2  -1  121.90    4.01
   1  -2  -1  114.19    3.96
  -2   2   1   17.31    1.18
  -2   2   1   17.87    1.26
   2  -2  -1   14.58    1.19
   2  -2  -1   16.63    2.32
   2  -2  -1   17.97    2.18
   2  -2  -1   18.72    1.12
  -3   2   1   59.69    2.67
  -3   2   1   62.04    2.63
   3  -2  -1   60.43    2.64
   3  -2  -1   60.10    2.65
   3  -2  -1   61.24    5.03
  -4   2   1  110.61    4.54
   4  -2  -1  112.52    7.28
   4  -2  -1  117.50    4.61
   4  -2  -1  119.59    4.61
  -5   2   1    9.40    1.51
   5  -2  -1    7.35    1.28
   5  -2  -1    5.46    2.52
   5  -2  -1    6.91    1.36
  -6   2   1   44.36    2.91
   6  -2  -1   36.26    7.14
   6  -2  -1   52.56    2.85
   6  -2  -1   51.18    3.04
   6   2   0   -2.66    3.57
   6   2   0    6.82    1.66
  -6  -2   0    4.84    1.62
   5   2   0    7.98    2.75
   5   2   0   12.57    1.75
  -5  -2   0   10.68    1.69
   4   2   0    0.24    0.89
  -4  -2   0    0.44    1.06
  -4  -2   0   -0.88    1.56
   3   2   0    1.22    1.22
   3   2   0    1.31    0.81
  -3  -2   0    2.50    0.83
  -3  -2   0    1.36    1.45
   2   2   0   22.95    1.19
   2   2   0   26.86    2.73
   2   2   0   24.98    1.43
  -2  -2   0   22.57    1.37
  -2  -2   0   25.57    2.84
  -2  -2   0   24.65    1.24
  -2  -2   0   20.85    1.20
   1   2   0   70.55    3.80
   1   2   0   72.37    2.57
   1   2   0   75.53    2.59
   1   2   0   72.82    2.65
  -1  -2   0   71.84    2.56
  -1  -2   0   71.44    3.71
  -1  -2   0   72.66    2.65
  -1  -2   0   72.37    2.60
   0   2   0   14.05    0.84
   0   2   0   13.57    0.88
   0   2   0   14.85    0.82
   0  -2   0   14.80    0.85
   0  -2   0   13.47    1.74
   0  -2   0   14.39    0.84
   0  -2   0   14.74    1.48
  -1   2   0   75.59    2.68
  -1   2   0   72.76    2.64
  -1   2   0   71.60    2.66
   1  -2   0   78.13    3.61
   1  -2   0   74.07    2.71
   1  -2   0   76.25    2.66
   1  -2   0   73.23    3.59
  -2   2   0   23.06    1.13
  -2   2   0   25.67    1.31
  -2   2   0   25.70    2.23
  -2   2   0   23.94    1.37
   2  -2   0   23.73    2.61
   2  -2   0   26.12    1.27
  -3   2   0   -0.15    1.06
  -3   2   0    2.59    0.68
  -3   2   0    2.60    0.75
   3  -2   0    1.51    0.65
   3  -2   0    1.13    1.19
   3  -2   0    1.82    0.78
  -4   2   0    1.46    1.52
  -4   2   0    1.90    1.05
   4  -2   0    1.44    0.76
   4  -2   0    1.14    0.79
   4  -2   0   -1.24    1.55
  -5   2   0    9.08    1.52
   5  -2   0    6.79    3.33
   5  -2   0    8.39    1.45
   5  -2   0    8.84    1.56
  -6   2   0    7.03    1.71
   6  -2   0    2.55    3.03
   6  -2   0    5.30    1.66
   6  -2   0    4.28    1.29
   6   2  -1   49.61    8.06
   6   2  -1   43.10    2.72
   6   2  -1   50.97    3.23
  -6  -2   1   48.46    2.94
   5   2  -1    3.96    2.38
   5   2  -1    8.37    1.66
   5   2  -1    5.51    1.10
  -5  -2   1    6.68    1.51
  -5  -2   1    7.45    1.22
   4   2  -1  107.07    7.29
   4   2  -1  123.01    4.37
   4   2  -1  114.27    4.74
  -4  -2   1  110.72    6.95
  -4  -2   1  114.17    4.46
  -4  -2   1  111.32    4.33
   3   2  -1   63.03    2.87
   3   2  -1   58.81    4.78
  -3  -2   1   60.52    4.42
  -3  -2   1   57.65    2.53
   2   2  -1   16.86    1.34
   2   2  -1   17.34    2.62
  -2  -2   1   17.33    2.82
  -2  -2   1   18.35    1.14
  -2  -2   1   18.37    1.17
   1   2  -1  122.35    5.52
   1   2  -1  118.45    4.04
   1   2  -1  118.28    3.99
  -1  -2   1  121.83    4.05
  -1  -2   1  117.46    5.33
  -1  -2   1  113.65    3.90
  -1  -2   1  116.10    4.03
   0   2  -1  328.39   10.73
   0   2  -1  340.27   12.00
   0   2  -1  345.27   10.75
   0   2  -1  344.37   10.76
   0   2  -1  336.10   10.83
   0  -2   1  349.50   10.75
   0  -2   1  343.32   11.94
   0  -2   1  344.37   10.88
   0  -2   1  358.17   10.86
  -1   2  -1    2.61    1.10
  -1   2  -1    3.66    0.63
  -1   2  -1    4.20    0.71
  -1   2  -1    4.09    0.64
   1  -2   1    3.50    0.68
   1  -2   1    3.00    0.60
   1  -2   1    2.35    1.03
  -2   2  -1   45.16    2.30
  -2   2  -1   47.13    2.08
   2  -2   1   46.77    1.94
   2  -2   1   48.01    3.70
   2  -2   1   53.76    2.21
  -3   2  -1    5.53    1.06
  -3   2  -1    6.70    1.06
  -3   2  -1    3.71    1.53
   3  -2   1    3.88    1.61
   3  -2   1    5.87    0.94
   3  -2   1    4.62    0.82
  -4   2  -1    8.22    1.42
  -4   2  -1    5.95    1.89
  -4   2  -1    6.51    1.26
   4  -2   1    7.54    1.15
   4  -2   1    5.83    2.08
  -5   2  -1    5.67    1.20
  -5   2  -1    6.90    1.93
  -5   2  -1    3.01    3.05
   5  -2   1    2.34    2.68
   5  -2   1    4.76    1.29
   5  -2   1    4.44    1.08
  -6   2  -1    2.49    1.42
   6  -2   1    2.74    1.40
   6  -2   1    1.54    1.29
   6  -2   1    1.14    3.61
   6   2  -2   24.09    2.53
   6   2  -2   24.67    2.15
   6   2  -2   22.85    6.11
  -6  -2   2   28.56    2.41
  -6  -2   2   22.56    2.20
   5   2  -2   96.99    7.86
   5   2  -2  111.67    4.41
  -5  -2   2  108.09    4.43
  -5  -2   2  105.13    4.39
   4   2  -2   35.19    2.40
   4   2  -2   33.41    4.60
  -4  -2   2   30.65    2.29
  -4  -2   2   37.73    4.08
   3   2  -2  520.85   20.53
   3   2  -2  501.76   16.62
  -3  -2   2  508.52   18.49
  -3  -2   2  502.62   16.32
  -3  -2   2  522.23   16.54
   2   2  -2   84.19    3.35
   2   2  -2   87.10    5.26
  -2  -2   2   87.07    3.10
  -2  -2   2   89.85    4.68
  -2  -2   2   90.49    3.89
   1   2  -2  584.26   18.98
   1   2  -2  626.35   20.76
  -1  -2   2  619.87   19.30
  -1  -2   2  582.03   20.07
   0   2  -2  889.35   29.15
   0   2  -2  898.91   27.61
   0   2  -2  843.22   27.56
   0   2  -2  877.33   27.60
   0  -2   2  897.88   27.71
   0  -2   2  901.88   28.89
   0  -2   2  893.84   27.61
   0  -2   2  887.49   27.61
  -1   2  -2  217.82    8.90
  -1   2  -2  206.04    7.07
  -1   2  -2  207.23    7.04
   1  -2   2  222.29    7.05
   1  -2   2  226.08    8.80
   1  -2   2  229.26    7.21
   1  -2   2  222.34    7.12
  -2   2  -2  107.54    3.97
  -2   2  -2  112.14    6.00
   2  -2   2  105.43    5.82
   2  -2   2  105.72    3.93
  -3   2  -2  315.19   10.44
  -3   2  -2  307.35   10.43
  -3   2  -2  313.44   13.31
   3  -2   2  313.08   13.37
   3  -2   2  312.58   10.37
   3  -2   2  320.95   10.41
  -4   2  -2   18.32    1.75
  -4   2  -2   22.11    3.78
  -4   2  -2   16.12    1.69
   4  -2   2   20.22    4.04
   4  -2   2   19.06    1.58
   4  -2   2   16.47    1.88
  -5   2  -2   69.54    3.52
  -5   2  -2   64.85    6.82
  -5   2  -2   65.81    3.26
   5  -2   2   70.27    3.39
   5  -2   2   64.48    3.21
   5  -2   2   62.27    6.83
  -6   2  -2   15.27    2.25
  -6   2  -2   10.16    2.02
   6  -2   2   11.19    1.94
   6  -2   2    8.53    5.14
   5   2  -3    7.52    2.71
  -5  -2   3    7.42    1.36
  -5  -2   3   10.09    1.60
   4   2  -3  277.81   13.46
   4   2  -3  266.53    9.58
  -4  -2   3  261.78    9.42
  -4  -2   3  270.64    9.11
   3   2  -3   41.46    4.37
   3   2  -3   39.06    2.26
  -3  -2   3   46.02    2.37
  -3  -2   3   45.89    2.09
   2   2  -3  143.78    5.30
   2   2  -3  151.01    7.85
  -2  -2   3  147.01    5.40
  -2  -2   3  156.34    6.83
   1   2  -3  224.96    9.44
   1   2  -3  231.01    8.21
  -1  -2   3  239.99    7.92
  -1  -2   3  242.09    8.54
   0   2  -3  127.19    6.03
   0   2  -3  119.84    4.68
   0  -2   3  128.00    4.45
   0  -2   3  119.41    5.65
  -1   2  -3  245.47    8.26
  -1   2  -3  251.22   10.27
  -1   2  -3  245.61    8.01
   1  -2   3  263.09    8.29
   1  -2   3  254.74    9.64
   1  -2   3  251.61    8.13
   1  -2   3  233.47    8.21
  -2   2  -3  143.43    5.14
  -2   2  -3  153.85    7.77
  -2   2  -3  136.04    4.91
   2  -2   3  145.02    5.03
   2  -2   3  132.39    5.72
  -3   2  -3   81.40    6.01
  -3   2  -3   87.41    3.81
  -3   2  -3   79.69    3.35
   3  -2   3   76.58    5.57
   3  -2   3   79.92    3.36
   3  -2   3   85.82    3.34
  -4   2  -3  331.15   16.97
  -4   2  -3  371.69   12.28
  -4   2  -3  371.00   12.27
   4  -2   3  359.23   12.18
   4  -2   3  357.35   15.97
   4  -2   3  373.45   12.09
  -5   2  -3   10.32    1.69
  -5   2  -3    8.31    3.19
  -5   2  -3    9.51    1.76
   5  -2   3    7.48    1.56
   5  -2   3    0.86    4.58
   5  -2   3    6.14    1.33
   5   2  -4    1.35    1.30
   5   2  -4    3.04    2.36
  -5  -2   4   -1.07    1.13
  -5  -2   4    0.26    0.98
   4   2  -4    5.49    2.58
   4   2  -4    5.47    1.50
  -4  -2   4    3.76    0.91
  -4  -2   4    4.61    1.35
   3   2  -4   15.66    1.59
   3   2  -4   11.00    2.36
  -3  -2   4   13.53    1.65
   2   2  -4    3.91    1.31
   2   2  -4    4.94    0.99
  -2  -2   4    3.68    0.99
   1   2  -4   31.38    3.10
   1   2  -4   27.09    1.69
  -1  -2   4   27.53    1.74
   0   2  -4   60.85    2.60
   0   2  -4   57.21    2.61
   0  -2   4   61.76    2.67
   0  -2   4   62.46    2.64
  -1   2  -4   51.26    4.19
  -1   2  -4   47.47    2.32
   1  -2   4   47.87    2.30
   1  -2   4   50.66    2.26
  -2   2  -4   17.85    2.33
  -2   2  -4   18.78    1.22
  -2   2  -4   13.33    3.40
   2  -2   4   14.12    2.51
   2  -2   4   16.51    1.33
   2  -2   4   17.18    1.49
  -3   2  -4  104.94    7.23
  -3   2  -4  102.93    4.27
  -3   2  -4  103.65    4.19
   3  -2   4  106.11    3.94
   3  -2   4   89.96    6.31
   3  -2   4   98.59    4.15
  -4   2  -4   15.50    1.95
  -4   2  -4   19.74    1.79
   4  -2   4   17.46    1.77
   4  -2   4   14.99    1.53
  -5   2  -4   23.13    2.19
  -5   2  -4   26.43    2.38
   5  -2   4   19.51    2.19
   5   2  -5    4.50    1.61
   5   2  -5   -3.70    3.10
  -5  -2   5    1.35    1.10
  -5  -2   5    1.36    1.30
   4   2  -5   45.68    6.01
   4   2  -5   50.86    3.00
   3   2  -5    9.68    1.53
  -3  -2   5   10.93    1.73
   2   2  -5    4.61    1.20
   2   2  -5    4.36    1.78
  -2  -2   5    5.97    1.22
   1   2  -5   16.52    3.04
  -1  -2   5   13.93    1.87
   0   2  -5   14.86    1.48
   0   2  -5   11.91    3.00
   0   2  -5   15.76    1.38
   0  -2   5   16.14    1.49
   0  -2   5   15.33    1.55
  -1   2  -5    4.74    1.14
  -1   2  -5    3.82    1.79
   1  -2   5    7.31    1.30
  -2   2  -5   19.50    1.85
  -2   2  -5   21.15    3.82
  -2   2  -5   20.10    1.30
   2  -2   5   19.43    1.50
   2  -2   5   21.18    1.82
  -3   2  -5    2.97    1.33
  -3   2  -5    3.86    2.45
  -3   2  -5    1.42    0.99
   3  -2   5    3.21    1.29
  -4   2  -5    2.80    1.40
  -4   2  -5    2.02    1.26
  -4   2  -5    2.12    2.79
   4  -2   5    1.31    1.07
   4  -2   5    1.90    1.22
  -5   2  -5   -0.67    1.59
  -5   2  -5   -1.77    1.31
  -5   2  -5    0.51    3.89
   5  -2   5    0.66    1.49
   4   2  -6   14.04    2.05
   4   2  -6   20.09    5.19
  -4  -2   6   20.99    2.24
   3   2  -6   56.15    5.45
  -3  -2   6   46.90    4.15
   2   2  -6   17.54    1.94
   2   2  -6   21.76    4.10
  -2  -2   6   18.60    2.02
   1   2  -6   26.62    2.15
   1   2  -6   30.91    4.26
  -1  -2   6   30.62    2.08
   0   2  -6   39.23    2.28
   0   2  -6   38.45    2.42
   0   2  -6   39.35    4.57
   0  -2   6   36.59    2.37
   0  -2   6   37.37    2.30
  -1   2  -6   63.09    6.07
  -1   2  -6   55.71    2.96
  -1   2  -6   54.79    2.90
   1  -2   6   57.91    2.85
   1  -2   6   58.95    3.07
  -2   2  -6    1.92    2.25
  -2   2  -6    2.66    0.83
  -2   2  -6    2.76    1.29
   2  -2   6    4.42    1.29
   2  -2   6    3.50    1.07
  -3   2  -6   42.62    2.46
  -3   2  -6   47.43    2.97
  -3   2  -6   46.51    6.25
   3  -2   6   46.39    2.92
   3  -2   6   50.48    2.51
  -4   2  -6    0.66    2.87
  -4   2  -6    8.01    1.87
   4  -2   6    7.86    1.68
   4  -2   6    4.78    1.29
   4   2  -7  110.24    8.88
   4   2  -7  110.19    5.06
  -4  -2   7   97.69    5.05
   3   2  -7   22.03    2.18
  -3  -2   7   23.14    2.38
   2   2  -7   54.00    5.76
   2   2  -7   56.82    3.17
  -2  -2   7   52.45    3.21
   1   2  -7   62.54    6.08
   1   2  -7   61.24    3.28
  -1  -2   7   54.69    3.17
   0   2  -7   96.96    4.43
   0   2  -7  103.30    7.57
   0   2  -7  105.81    4.24
   0  -2   7  101.37    4.51
   0  -2   7   97.30    4.41
  -1   2  -7   22.18    5.02
  -1   2  -7   30.53    2.41
  -1   2  -7   29.03    2.31
   1  -2   7   27.08    2.14
   1  -2   7   34.57    2.61
  -2   2  -7   51.76    3.17
  -2   2  -7   53.71    6.02
   2  -2   7   52.17    4.91
   2  -2   7   53.84    2.85
  -3   2  -7   14.45    3.80
  -3   2  -7   17.50    2.37
  -3   2  -7   16.07    1.76
   3  -2   7   20.12    1.93
   3  -2   7   20.31    2.53
   2   2  -8   17.53    2.22
   2   2  -8   14.62    5.21
  -2  -2   8   10.99    2.17
   1   2  -8   79.99    4.03
  -1  -2   8   71.22    3.92
   0   2  -8   87.61    3.94
   0   2  -8   82.58    7.31
   0   2  -8   80.60    4.03
   0  -2   8   76.15    4.27
   0  -2   8   79.60    4.13
  -1   2  -8   20.84    2.37
  -1   2  -8   20.43    5.35
   1  -2   8   22.81    2.35
   1  -2   8   22.96    2.05
  -2   2  -8   36.16    2.86
  -2   2  -8   36.24    2.91
   2  -2   8   30.07    2.98
   2  -2   8   39.14    2.60
   2   3   8   16.39    2.54
  -2  -3  -8   10.93    2.08
  -2  -3  -8   12.01    3.85
  -2  -3  -8   11.25    2.01
   1   3   8   28.05    2.83
  -1  -3  -8   24.06    2.78
  -1  -3  -8   29.43    2.02
  -1  -3  -8   22.98    4.12
  -1  -3  -8   32.93    2.55
   0   3   8   17.25    2.16
   0   3   8   13.74    1.94
   0  -3  -8   18.64    1.90
   0  -3  -8   20.34    2.40
   1  -3  -8   26.87    2.26
   1  -3  -8   37.89    2.76
  -2   3   8   43.04    2.89
   2  -3  -8   46.20    3.18
   3   3   7   33.90    2.77
  -3  -3  -7   32.66    2.86
   2   3   7   24.15    2.56
  -2  -3  -7   18.21    2.18
  -2  -3  -7   22.91    1.96
  -1  -3  -7   19.27    1.63
  -1  -3  -7   17.82    2.02
   0   3   7   29.51    2.31
   0   3   7   29.53    1.94
   0  -3  -7   25.30    2.46
   0  -3  -7   23.51    1.66
   0  -3  -7   30.24    2.12
  -1   3   7   21.22    2.18
  -1   3   7   17.30    1.84
   1  -3  -7   19.50    2.19
   1  -3  -7   19.82    1.70
  -2   3   7   13.52    2.35
  -3   3   7   33.82    2.74
   3  -3  -7   33.18    2.73
   3  -3  -7   43.92    2.84
   4   3   6   37.01    3.00
  -4  -3  -6   32.74    3.00
  -4  -3  -6   38.16    2.72
   3   3   6   45.26    2.93
  -3  -3  -6   49.24    2.77
  -3  -3  -6   44.69    2.94
  -3  -3  -6   51.08    5.65
   2   3   6   23.33    2.13
  -2  -3  -6   22.88    2.19
  -2  -3  -6   17.95    3.84
  -2  -3  -6   25.18    1.86
   1   3   6   22.71    2.08
  -1  -3  -6   20.24    1.97
  -1  -3  -6   25.48    1.68
   0   3   6   64.58    2.87
   0   3   6   63.32    3.19
   0  -3  -6   68.81    3.11
   0  -3  -6   64.00    3.28
   0  -3  -6   65.31    2.74
  -1   3   6   72.19    3.28
  -1   3   6   65.94    3.30
   1  -3  -6   70.84    3.41
   1  -3  -6   68.65    3.04
   1  -3  -6   71.35    2.87
  -2   3   6   14.74    1.41
  -2   3   6   14.95    1.67
   2  -3  -6   12.76    1.27
   2  -3  -6   15.41    1.82
  -3   3   6   57.23    3.90
  -3   3   6   62.34    3.33
   3  -3  -6   63.11    3.25
   3  -3  -6   52.53    3.46
  -4   3   6   31.91    2.04
  -4   3   6   23.85    2.36
   4  -3  -6   24.55    2.37
   4  -3  -6   23.90    4.71
   4  -3  -6   31.57    2.42
   4   3   5   42.03    2.99
  -4  -3  -5   33.95    2.78
  -4  -3  -5   39.91    2.71
  -4  -3  -5   46.36    6.07
   3   3   5   94.11    4.40
  -3  -3  -5   98.32    4.42
  -3  -3  -5   99.44    4.24
  -3  -3  -5  106.29    7.30
   2   3   5   64.22    3.27
  -2  -3  -5   67.69    3.34
  -2  -3  -5   68.81    4.97
  -2  -3  -5   72.21    3.14
   1   3   5   64.45    3.10
  -1  -3  -5   70.42    3.12
  -1  -3  -5   66.01    2.86
   0   3   5  117.00    4.25
   0   3   5  107.45    4.83
   0  -3  -5  115.67    4.20
   0  -3  -5  114.41    4.35
  -1   3   5   74.61    3.49
  -1   3   5   72.07    3.20
  -1   3   5   74.49    2.96
   1  -3  -5   72.42    3.92
   1  -3  -5   71.62    2.98
   1  -3  -5   73.87    2.92
  -2   3   5   10.95    1.20
  -2   3   5   11.97    1.54
   2  -3  -5   10.41    1.50
  -3   3   5   76.47    3.72
  -3   3   5   77.11    3.30
   3  -3  -5   77.10    3.78
   3  -3  -5   82.43    3.64
  -4   3   5   32.29    2.03
  -4   3   5   35.58    2.51
   4  -3  -5   32.94    2.49
   4  -3  -5   27.80    4.64
   4  -3  -5   36.58    2.43
  -5   3   5   37.30    2.84
  -5   3   5   38.40    2.83
   5  -3  -5   40.02    2.90
   5  -3  -5   46.06    5.77
   5  -3  -5   32.17    2.82
   5   3   4   15.75    2.33
  -5  -3  -4   12.05    1.90
  -5  -3  -4    8.35    3.55
  -5  -3  -4   12.21    2.17
   4   3   4   36.66    3.33
  -4  -3  -4   27.24    5.62
  -4  -3  -4   35.42    2.49
  -4  -3  -4   36.99    2.55
   3   3   4  103.94    4.45
  -3  -3  -4  104.82    4.35
  -3  -3  -4  102.65    4.43
  -3  -3  -4  107.20    7.26
   2   3   4    8.08    1.38
  -2  -3  -4   10.42    1.43
  -2  -3  -4   12.45    1.35
  -2  -3  -4    6.88    1.82
   1   3   4   58.10    2.67
  -1  -3  -4   59.40    2.51
  -1  -3  -4   55.43    2.65
   0   3   4  100.30    3.84
   0   3   4   91.91    3.70
   0   3   4  102.46    3.70
   0  -3  -4  103.87    3.72
   0  -3  -4  101.16    3.80
  -1   3   4   58.34    2.96
  -1   3   4   55.22    2.50
  -1   3   4   53.88    2.47
  -1   3   4   49.76    2.57
   1  -3  -4   54.43    3.10
   1  -3  -4   58.08    2.37
   1  -3  -4   56.71    2.50
  -2   3   4   13.84    1.74
  -2   3   4   11.61    1.13
   2  -3  -4   12.28    2.33
   2  -3  -4   14.37    1.42
  -3   3   4   94.96    4.10
  -3   3   4   93.68    3.70
   3  -3  -4   92.68    4.41
   3  -3  -4   95.89    4.11
  -4   3   4   46.40    2.89
  -4   3   4   49.33    2.57
   4  -3  -4   53.55    2.80
   4  -3  -4   50.56    5.28
   4  -3  -4   52.30    2.98
  -5   3   4   19.24    2.07
   5  -3  -4   18.62    2.11
   5   3   3   55.93    3.36
  -5  -3  -3   46.93    3.15
  -5  -3  -3   52.62    3.32
  -5  -3  -3   55.80    6.82
   4   3   3   22.56    2.14
  -4  -3  -3   22.93    2.05
  -4  -3  -3   12.22    5.10
  -4  -3  -3   20.04    1.93
   3   3   3  149.74    5.73
  -3  -3  -3  149.05    5.66
  -3  -3  -3  151.90    5.67
  -3  -3  -3  152.51    8.47
   2   3   3   47.27    2.42
  -2  -3  -3   55.70    2.44
  -2  -3  -3   50.46    4.57
  -2  -3  -3   51.72    2.48
   1   3   3   75.00    2.97
   1   3   3   72.29    2.93
  -1  -3  -3   71.46    2.88
  -1  -3  -3   70.43    2.94
   0   3   3  316.70   10.36
   0   3   3  310.50   10.38
   0   3   3  310.95   10.46
   0   3   3  308.58   10.26
   0  -3  -3  321.21   10.59
   0  -3  -3  329.53   10.29
   0  -3  -3  339.23   10.38
  -1   3   3  169.28    5.78
  -1   3   3  163.02    5.73
  -1   3   3  165.36    5.85
   1  -3  -3  180.87    5.90
   1  -3  -3  168.31    5.77
  -2   3   3   80.50    3.14
  -2   3   3   81.34    3.37
   2  -3  -3   79.26    3.19
   2  -3  -3   85.67    3.39
  -3   3   3  176.44    6.57
  -3   3   3  177.03    6.33
   3  -3  -3  174.95    6.33
   3  -3  -3  178.88    6.58
   3  -3  -3  180.01    8.07
   3  -3  -3  187.31    7.91
  -4   3   3   51.54    2.83
  -4   3   3   50.20    2.56
   4  -3  -3   44.81    4.89
   4  -3  -3   51.77    2.88
   4  -3  -3   52.57    2.65
  -5   3   3   18.84    1.80
  -5   3   3   19.32    1.94
   5  -3  -3   18.36    4.44
   5  -3  -3   12.68    1.79
   5  -3  -3   15.38    2.05
   5   3   2   16.12    2.18
  -5  -3  -2   16.83    2.16
  -5  -3  -2   17.06    1.83
   4   3   2   59.83    3.24
   4   3   2   69.86    5.42
  -4  -3  -2   62.27    6.05
  -4  -3  -2   66.46    3.08
  -4  -3  -2   67.32    3.24
   3   3   2  197.53    9.18
  -3  -3  -2  186.69    6.73
  -3  -3  -2  191.34    9.60
   2   3   2   76.97    3.30
  -2  -3  -2   85.64    3.33
  -2  -3  -2  100.67    6.89
  -2  -3  -2   81.83    3.32
   1   3   2  156.72    5.49
  -1  -3  -2  165.01    5.49
  -1  -3  -2  157.01    5.49
   0   3   2   46.68    1.85
   0   3   2   44.37    2.07
   0   3   2   46.54    1.97
   0   3   2   44.83    1.87
   0  -3  -2   46.40    1.98
   0  -3  -2   45.83    1.81
   0  -3  -2   46.93    1.83
  -1   3   2   35.76    1.96
  -1   3   2   35.67    1.59
  -1   3   2   32.76    1.83
   1  -3  -2   36.55    1.72
   1  -3  -2   34.80    1.55
   1  -3  -2   35.04    1.58
  -2   3   2   65.60    2.69
  -2   3   2   67.02    2.83
   2  -3  -2   69.62    2.85
  -3   3   2   61.16    2.88
  -3   3   2   60.61    2.68
   3  -3  -2   59.44    4.34
   3  -3  -2   62.13    2.86
   3  -3  -2   61.65    4.21
   3  -3  -2   64.97    2.67
  -4   3   2  148.57    5.80
  -4   3   2  150.75    5.64
   4  -3  -2  157.70    5.84
   4  -3  -2  150.12    5.80
   4  -3  -2  137.43   10.83
  -5   3   2    7.78    1.50
   5  -3  -2   10.76    1.64
   5  -3  -2    5.27    2.31
   5  -3  -2    9.41    1.67
  -6   3   2   34.01    2.51
   6  -3  -2   35.60    2.62
   6  -3  -2   39.09    6.86
   6  -3  -2   31.83    2.59
   6   3   1   31.27    2.71
  -6  -3  -1   32.60    2.69
   5   3   1   30.49    2.55
   5   3   1   25.41    5.59
  -5  -3  -1   27.63    2.08
  -5  -3  -1   28.20    2.99
  -5  -3  -1   20.32    5.40
   4   3   1   89.18    3.94
   4   3   1   92.37    6.53
  -4  -3  -1   90.05    3.60
  -4  -3  -1   82.19    3.85
  -4  -3  -1   87.95    6.90
   3   3   1   77.73    3.40
   3   3   1   83.69    5.43
  -3  -3  -1   80.50    5.69
  -3  -3  -1   80.64    3.36
  -3  -3  -1   81.81    3.22
   2   3   1    8.81    1.09
   2   3   1   11.02    1.87
   2   3   1    8.21    0.93
  -2  -3  -1    9.05    1.05
  -2  -3  -1   10.07    1.10
   1   3   1  110.29    3.80
   1   3   1  102.24    3.70
  -1  -3  -1  106.77    4.68
   0   3   1  194.92    6.60
   0   3   1  192.45    6.59
   0   3   1  200.97    6.50
   0  -3  -1  203.73    6.52
   0  -3  -1  213.14    6.56
   0  -3  -1  204.02    6.62
  -1   3   1   48.82    2.03
  -1   3   1   49.53    2.02
   1  -3  -1   51.78    2.09
  -2   3   1   88.22    3.42
  -2   3   1   88.81    3.30
   2  -3  -1   95.67    3.55
   2  -3  -1   91.82    4.73
   2  -3  -1   98.69    4.72
  -3   3   1   65.26    2.82
   3  -3  -1   64.11    4.52
   3  -3  -1   66.54    2.92
  -4   3   1  103.73    4.35
   4  -3  -1  107.35    4.41
   4  -3  -1  113.47    4.28
   4  -3  -1  105.29    7.16
  -5   3   1   13.39    1.84
   5  -3  -1   13.24    1.66
   5  -3  -1   12.29    1.58
  -6   3   1   11.39    1.89
   6  -3  -1   12.44    1.86
   6   3   0   53.02    3.37
  -6  -3   0   48.86    3.24
   5   3   0    4.98    3.84
  -5  -3   0    3.37    3.63
  -5  -3   0    6.54    1.57
   4   3   0  129.47    5.14
   4   3   0  129.37    8.07
  -4  -3   0  126.35    4.97
   3   3   0  167.79    8.31
   3   3   0  163.32    5.98
  -3  -3   0  165.06    5.66
  -3  -3   0  166.40    8.57
  -3  -3   0  165.13    5.86
   2   3   0   52.63    4.26
   2   3   0   49.57    2.00
   2   3   0   40.84    2.48
  -2  -3   0   49.15    2.00
  -2  -3   0   46.94    2.28
  -2  -3   0   50.03    3.74
   1   3   0  246.65    9.01
   1   3   0  234.00    7.73
   1   3   0  229.18    7.72
  -1  -3   0  246.41    7.77
  -1  -3   0  231.60    9.08
  -1  -3   0  243.97    7.78
  -1  -3   0  238.81    7.64
   0   3   0  428.52   13.57
   0   3   0  424.86   13.52
   0   3   0  417.69   13.52
   0  -3   0  463.00   15.09
   0  -3   0  418.81   14.34
   0  -3   0  431.20   13.54
   0  -3   0  420.70   13.54
  -1   3   0  229.91    7.60
  -1   3   0  222.02    7.56
   1  -3   0  235.16    7.65
   1  -3   0  234.61    8.65
   1  -3   0  245.63    8.86
  -2   3   0   47.67    2.12
  -2   3   0   49.60    2.80
   2  -3   0   49.25    3.52
   2  -3   0   48.70    2.41
  -3   3   0  168.45    5.87
  -3   3   0  166.22    6.05
  -3   3   0  188.06    8.17
   3  -3   0  166.66    5.83
   3  -3   0  168.49    6.06
  -4   3   0  136.87    8.13
  -4   3   0  129.06    4.80
  -4   3   0  126.36    5.08
   4  -3   0  132.26    5.09
   4  -3   0  135.61    8.37
   4  -3   0  129.59    4.89
   5  -3   0    6.04    1.28
   5  -3   0    1.59    2.40
   5  -3   0    3.64    1.10
  -6   3   0   51.32    3.20
   6  -3   0   48.44    2.94
   6  -3   0   47.56    6.99
   6  -3   0   50.55    2.97
   6   3  -1   12.23    1.60
   6   3  -1    5.43    3.85
   6   3  -1   12.94    2.06
  -6  -3   1   12.24    2.02
   5   3  -1   17.28    3.18
   5   3  -1   13.13    2.04
  -5  -3   1   10.84    1.69
  -5  -3   1    8.99    1.69
   4   3  -1  102.97    4.36
  -4  -3   1   99.52    6.95
  -4  -3   1  100.94    3.95
  -4  -3   1  102.75    4.16
   3   3  -1   63.05    2.97
   3   3  -1   63.19    5.12
  -3  -3   1   71.21    3.29
  -3  -3   1   64.35    2.72
  -3  -3   1   60.98    5.01
   2   3  -1   93.78    3.55
   2   3  -1   92.48    5.46
  -2  -3   1   88.13    5.16
  -2  -3   1   89.52    3.44
  -2  -3   1  100.14    4.11
   1   3  -1   53.25    1.95
   1   3  -1   51.25    2.00
   1   3  -1   50.30    2.06
   1   3  -1   56.67    4.51
  -1  -3   1   50.79    1.96
  -1  -3   1   52.35    2.11
  -1  -3   1   50.01    3.43
  -1  -3   1   49.88    1.97
   0   3  -1  197.70    7.76
   0   3  -1  192.28    6.42
   0   3  -1  195.37    6.34
   0  -3   1  193.50    6.34
   0  -3   1  204.27    6.51
  -1   3  -1  109.50    5.22
  -1   3  -1  101.45    3.74
  -1   3  -1  106.99    4.12
   1  -3   1  115.00    4.14
   1  -3   1  112.05    5.41
  -2   3  -1    9.40    1.03
  -2   3  -1    9.79    2.18
   2  -3   1   10.29    2.37
   2  -3   1   10.75    1.26
  -3   3  -1   80.08    3.30
  -3   3  -1   84.94    5.46
  -3   3  -1   82.56    3.41
   3  -3   1   85.51    3.39
   3  -3   1   83.54    5.65
  -4   3  -1   92.99    3.71
  -4   3  -1   88.34    3.88
  -4   3  -1   82.95    6.24
   4  -3   1   88.91    3.84
   4  -3   1   91.18    6.85
   4  -3   1   92.89    3.66
  -5   3  -1   27.55    2.00
  -5   3  -1   26.20    2.19
   5  -3   1   27.48    2.02
   5  -3   1   26.91    2.10
  -6   3  -1   27.21    2.31
  -6   3  -1   27.55    2.44
   6  -3   1   29.81    2.38
   6  -3   1   23.36    4.60
   6  -3   1   28.61    2.46
   6   3  -2   29.67    2.73
  -6  -3   2   33.27    2.35
  -6  -3   2   36.27    2.51
   5   3  -2   11.53    1.88
  -5  -3   2    8.94    1.52
  -5  -3   2    7.29    1.31
   4   3  -2  144.18    9.05
   4   3  -2  144.01    5.88
  -4  -3   2  148.81    5.65
  -4  -3   2  162.71   11.27
  -4  -3   2  150.32    5.97
   3   3  -2   62.19    2.98
   3   3  -2   61.82    5.22
  -3  -3   2   62.60    2.75
  -3  -3   2   59.34    2.54
  -3  -3   2   55.07    5.71
   2   3  -2   64.74    2.78
   2   3  -2   74.61    4.91
  -2  -3   2   64.86    2.50
  -2  -3   2   67.33    2.79
   1   3  -2   34.52    1.56
   1   3  -2   37.86    2.12
   1   3  -2   38.30    3.22
  -1  -3   2   35.60    3.55
  -1  -3   2   37.50    1.56
  -1  -3   2   37.08    1.84
   0   3  -2   48.18    1.83
   0   3  -2   42.28    3.44
   0   3  -2   44.95    1.85
   0   3  -2   45.66    1.94
   0  -3   2   39.91    2.64
   0  -3   2   51.02    5.61
   0  -3   2   51.31    1.93
  -1   3  -2  157.20    5.43
  -1   3  -2  158.49    7.26
  -1   3  -2  152.33    5.24
   1  -3   2  161.92    5.48
   1  -3   2  158.70    7.19
  -2   3  -2   81.68    5.08
  -2   3  -2   81.69    3.25
  -2   3  -2   84.29    3.14
   2  -3   2   73.76    3.13
   2  -3   2   84.10    3.25
   2  -3   2   82.38    5.26
  -3   3  -2  185.18    6.39
  -3   3  -2  180.75    6.31
  -3   3  -2  187.50    8.99
   3  -3   2  156.61   10.64
   3  -3   2  174.72    6.12
   3  -3   2  177.67    6.33
  -4   3  -2   65.73    3.17
  -4   3  -2   66.18    3.14
  -4   3  -2   64.23    5.72
   4  -3   2   64.02    2.99
   4  -3   2   69.75    3.47
   4  -3   2   60.55    5.64
  -5   3  -2   12.77    1.81
  -5   3  -2   17.41    2.02
  -5   3  -2   14.48    5.97
   5  -3   2   11.60    3.22
   5  -3   2   11.10    1.71
   5   3  -3   18.07    2.19
   5   3  -3   10.62    3.15
  -5  -3   3   15.33    1.86
  -5  -3   3   13.00    1.66
   4   3  -3   43.63    5.36
   4   3  -3   48.42    2.80
  -4  -3   3   48.85    2.37
  -4  -3   3   49.69    2.71
   3   3  -3  175.12    9.64
   3   3  -3  170.57    6.45
  -3  -3   3  182.96    6.55
  -3  -3   3  183.78    8.11
  -3  -3   3  175.43    6.06
   2   3  -3   81.42    3.33
   2   3  -3   83.17    5.39
  -2  -3   3   84.62    4.76
  -2  -3   3   85.34    3.46
   1   3  -3  166.39    5.92
   1   3  -3  175.56    8.06
  -1  -3   3  176.04    7.30
  -1  -3   3  175.84    6.10
   0   3  -3  331.67   10.43
   0   3  -3  311.68   10.25
   0   3  -3  319.95   12.48
   0  -3   3  320.44   10.43
   0  -3   3  330.43   11.93
   0  -3   3  287.75   10.47
  -1   3  -3   71.55    3.03
  -1   3  -3   76.72    4.98
  -1   3  -3   72.52    2.73
   1  -3   3   76.90    3.06
   1  -3   3   81.53    6.67
  -2   3  -3   52.93    2.20
  -2   3  -3   51.92    4.45
  -2   3  -3   52.23    2.43
   2  -3   3   43.48    2.20
   2  -3   3   48.56    4.18
   2  -3   3   51.70    2.32
  -3   3  -3  148.07    5.53
  -3   3  -3  139.78    6.25
   3  -3   3  148.50    8.26
   3  -3   3  148.87    5.34
   3  -3   3  150.17    5.47
  -4   3  -3   21.78    4.72
  -4   3  -3   18.63    1.93
  -4   3  -3   20.81    1.83
   4  -3   3   20.42    1.78
   4  -3   3   18.91    1.70
  -5   3  -3   44.98    9.02
  -5   3  -3   55.06    3.08
   5  -3   3   54.11    2.93
   5  -3   3   46.67    2.88
   5  -3   3   51.39    7.30
   5   3  -4   16.28    3.67
   5   3  -4   24.91    2.38
  -5  -3   4   23.60    2.23
  -5  -3   4   19.68    1.76
   4   3  -4   54.33    3.04
   4   3  -4   52.43    5.83
  -4  -3   4   51.69    2.95
  -4  -3   4   53.80    2.45
   3   3  -4  101.74    6.89
   3   3  -4   94.08    4.10
  -3  -3   4   96.83    4.19
   1   3  -4   53.18    2.47
  -1  -3   4   56.62    2.63
   0   3  -4   94.02    5.93
   0   3  -4   99.71    3.89
   0   3  -4  102.25    3.88
   0  -3   4  109.28    4.11
   0  -3   4  103.50    3.97
   0  -3   4  120.84    6.50
  -1   3  -4   59.06    4.76
  -1   3  -4   56.52    2.66
  -1   3  -4   59.47    2.62
   1  -3   4   59.63    2.66
   1  -3   4   59.03    2.60
   1  -3   4   61.67    3.95
  -2   3  -4   10.92    1.43
  -2   3  -4   11.45    1.11
  -2   3  -4   14.72    3.47
   2  -3   4    8.90    1.23
   2  -3   4   10.38    1.24
  -3   3  -4  110.03    4.29
  -3   3  -4  106.95    4.49
  -3   3  -4  107.88    7.52
   3  -3   4  107.99    4.31
   3  -3   4  129.06    5.69
   3  -3   4   92.35    6.72
  -4   3  -4   39.59    2.60
  -4   3  -4   37.60    2.42
  -4   3  -4   28.91    5.60
   4  -3   4   41.22    2.33
   4  -3   4   36.70    6.04
   4  -3   4   38.68    2.36
  -5   3  -4   14.14    1.99
  -5   3  -4    5.33    4.20
  -5   3  -4   12.21    1.89
   5  -3   4   13.36    1.82
   5   3  -5   30.07    6.89
   5   3  -5   36.68    2.99
  -5  -3   5   39.90    2.30
  -5  -3   5   44.23    2.87
   4   3  -5   29.80    5.44
   4   3  -5   31.64    2.46
  -4  -3   5   32.61    2.83
   3   3  -5   72.31    6.36
   3   3  -5   76.68    3.51
  -3  -3   5   71.67    3.66
   2   3  -5    7.73    2.25
   2   3  -5   10.90    1.52
  -2  -3   5   11.00    1.57
   1   3  -5   68.74    5.29
   1   3  -5   75.52    3.27
  -1  -3   5   71.71    3.36
   0   3  -5  113.79    4.44
   0   3  -5  114.54    6.87
   0   3  -5  116.97    4.41
   0  -3   5  118.42    4.54
  -1   3  -5   66.31    5.69
  -1   3  -5   68.63    3.17
  -1   3  -5   68.84    3.14
   1  -3   5   73.71    3.21
   1  -3   5   74.79    3.23
  -2   3  -5   67.57    3.23
  -2   3  -5   68.59    2.73
  -2   3  -5   58.17    5.64
   2  -3   5   68.01    3.21
   2  -3   5   68.43    4.21
   2  -3   5   65.63    6.30
  -3   3  -5  101.84    4.01
  -3   3  -5   97.84    4.36
  -3   3  -5   94.57    7.28
   3  -3   5   97.77    4.10
   3  -3   5   98.69    4.18
  -4   3  -5   43.54    2.84
  -4   3  -5   42.80    2.62
   4  -3   5   43.88    2.75
   4  -3   5   42.78    2.48
   4   3  -6   32.35    5.60
   4   3  -6   28.38    2.37
  -4  -3   6   27.03    2.60
   3   3  -6   52.41    5.79
   3   3  -6   55.88    3.12
  -3  -3   6   50.86    3.29
   2   3  -6   10.83    1.70
   2   3  -6    8.31    2.42
  -2  -3   6   13.99    1.78
   1   3  -6   70.13    2.93
   1   3  -6   68.61    3.27
  -1  -3   6   65.69    3.43
   0   3  -6   65.60    3.22
   0   3  -6   63.92    3.07
   0   3  -6   62.35    6.01
   0  -3   6   66.08    3.26
   0  -3   6   65.05    3.19
  -1   3  -6   21.93    2.01
  -1   3  -6   23.97    2.01
   1  -3   6   23.13    1.89
   1  -3   6   23.51    2.04
  -2   3  -6   17.53    4.60
  -2   3  -6   24.04    2.17
  -2   3  -6   21.88    1.44
   2  -3   6   25.10    2.24
   2  -3   6   21.52    1.88
  -3   3  -6   39.02    2.80
  -3   3  -6   38.31    2.24
  -3   3  -6   37.88    5.53
   3  -3   6   40.74    2.41
   3  -3   6   41.82    2.64
  -4   3  -6   34.96    3.45
  -4   3  -6   36.14    2.92
  -4   3  -6   31.89    7.15
   4  -3   6   40.22    2.81
   4  -3   6   35.48    2.44
   3   3  -7   35.28    5.33
   3   3  -7   38.46    2.68
  -3  -3   7   38.57    2.91
   2   3  -7    6.13    2.81
   2   3  -7   10.29    1.81
  -2  -3   7   10.45    1.92
   1   3  -7   17.69    3.66
   1   3  -7   19.39    2.02
  -1  -3   7   18.82    1.96
   0   3  -7   30.38    2.25
   0   3  -7   25.35    5.19
   0   3  -7   28.44    2.27
   0  -3   7   30.86    2.33
  -1   3  -7   12.22    3.49
  -1   3  -7   19.11    2.08
  -1   3  -7   16.30    2.02
   1  -3   7   17.23    1.90
   1  -3   7   19.67    2.01
  -2   3  -7   26.31    2.36
  -2   3  -7   23.34    5.44
  -2   3  -7   22.50    2.50
   2  -3   7   19.59    1.93
   2  -3   7   21.43    3.01
  -3   3  -7   41.09    3.07
  -3   3  -7   44.27    6.83
   3  -3   7   40.18    2.63
   3  -3   7   40.35    3.05
   2   3  -8   32.35    7.61
   2   3  -8   38.91    2.88
  -2  -3   8   32.79    2.95
   1   3  -8   37.70    2.78
   1   3  -8   36.93    5.93
  -1  -3   8   29.63    2.54
   0   3  -8   14.22    2.12
   0   3  -8   14.23    3.84
   0   3  -8   18.39    2.18
   0  -3   8   15.08    2.10
  -1   3  -8   34.83    2.69
  -1   3  -8   30.61    6.14
  -1   3  -8   34.01    2.65
   1  -3   8   29.36    2.68
   1  -3   8   32.14    2.46
  -2   3  -8   12.67    2.27
  -2   3  -8   12.41    2.31
   2  -3   8   11.54    1.99
   2  -3   8   15.50    2.32
   2   4   8    4.86    1.82
  -2  -4  -8   -0.91    2.38
  -2  -4  -8    5.19    1.61
   1   4   8   11.63    2.34
  -1  -4  -8    6.18    2.23
  -1  -4  -8    4.21    1.40
  -1  -4  -8    8.05    1.77
   0   4   8   16.66    1.91
   0  -4  -8   12.85    1.63
   0  -4  -8   13.08    2.35
   0  -4  -8   17.95    2.20
  -1   4   8   14.12    2.15
  -1   4   8   13.02    2.31
   1  -4  -8   10.69    2.12
   1  -4  -8    9.72    1.86
  -2   4   8   10.30    1.89
   2  -4  -8    6.94    1.48
   3   4   7    3.93    1.62
  -3  -4  -7    4.55    2.86
  -3  -4  -7    6.17    1.67
  -2  -4  -7    2.48    1.36
  -2  -4  -7    2.49    2.28
  -2  -4  -7    3.60    1.32
   1   4   7    0.53    1.50
  -1  -4  -7    2.99    1.10
  -1  -4  -7    1.45    1.74
   0   4   7    7.59    1.62
   0   4   7    3.75    1.14
   0  -4  -7    4.24    1.04
   0  -4  -7    6.88    1.20
   0  -4  -7    5.19    1.69
  -1   4   7    6.79    1.36
  -1   4   7    9.08    1.79
   1  -4  -7    6.71    1.25
   1  -4  -7    6.15    1.29
   1  -4  -7    9.66    1.80
  -2   4   7    6.58    1.70
   2  -4  -7    6.54    1.58
   2  -4  -7    4.56    1.16
  -3   4   7    1.25    1.27
  -3   4   7    2.21    1.26
   3  -4  -7    2.37    1.41
   3  -4  -7    1.74    1.18
   3  -4  -7    0.84    1.45
   4   4   6   10.10    2.09
  -4  -4  -6   11.19    2.12
  -4  -4  -6    6.50    3.15
  -4  -4  -6   10.04    2.11
   3   4   6  137.01    5.88
  -3  -4  -6  139.82    5.96
  -3  -4  -6  151.17    9.25
  -3  -4  -6  141.70    6.08
   2   4   6   17.98    2.11
  -2  -4  -6   14.82    2.56
  -2  -4  -6   19.17    2.09
  -2  -4  -6   20.98    1.88
   1   4   6   43.45    2.63
  -1  -4  -6   38.46    2.52
  -1  -4  -6   41.05    2.24
   0   4   6   56.37    2.66
   0   4   6   57.99    2.98
   0  -4  -6   58.10    3.13
   0  -4  -6   56.02    2.63
   0  -4  -6   57.17    2.88
  -1   4   6   55.71    2.97
  -1   4   6   60.00    2.92
  -1   4   6   57.58    2.71
   1  -4  -6   62.57    3.11
   1  -4  -6   60.44    2.94
   1  -4  -6   55.91    3.03
   1  -4  -6   60.25    2.67
  -2   4   6   17.41    1.78
  -2   4   6   17.06    1.83
   2  -4  -6   13.53    1.80
   2  -4  -6   15.26    2.30
   2  -4  -6   13.53    1.64
  -3   4   6   84.94    3.49
  -3   4   6   71.21    3.67
   3  -4  -6   72.26    3.76
   3  -4  -6   72.60    3.63
  -4   4   6    1.96    1.13
   4  -4  -6    0.63    1.22
   4  -4  -6   -2.11    1.78
   4  -4  -6    1.08    1.38
   4   4   5  163.05    6.91
  -4  -4  -5  172.74    6.90
  -4  -4  -5  162.36    6.68
  -4  -4  -5  186.22   11.18
   3   4   5   58.91    3.28
  -3  -4  -5   61.90    3.10
  -3  -4  -5   56.54    6.05
  -3  -4  -5   55.75    3.27
   2   4   5   75.97    3.54
  -2  -4  -5   79.38    3.42
  -2  -4  -5   74.31    3.61
  -2  -4  -5   71.65    4.99
   1   4   5   62.86    3.03
  -1  -4  -5   66.15    3.14
  -1  -4  -5   65.26    2.93
   0   4   5   94.31    3.71
   0  -4  -5  100.38    3.83
   0  -4  -5   92.12    4.54
   0  -4  -5  100.87    3.76
  -1   4   5   45.71    2.37
  -1   4   5   44.55    2.23
  -1   4   5   45.08    2.24
   1  -4  -5   47.96    2.29
   1  -4  -5   46.91    2.24
   1  -4  -5   47.24    2.46
  -2   4   5  129.62    4.93
  -2   4   5  130.18    5.17
   2  -4  -5  131.70    5.22
   2  -4  -5  137.07    5.16
  -3   4   5   31.72    1.93
  -3   4   5   27.36    2.15
   3  -4  -5   24.83    2.01
   3  -4  -5   24.57    2.23
  -4   4   5  225.36    8.09
  -4   4   5  209.01    8.46
   4  -4  -5  236.30    8.30
   4  -4  -5  244.68   11.28
   4  -4  -5  211.36    8.54
   5   4   4    5.62    1.81
  -5  -4  -4    6.10    1.84
  -5  -4  -4    5.66    3.13
  -5  -4  -4   10.32    1.99
   4   4   4   15.50    1.99
  -4  -4  -4   21.32    5.16
  -4  -4  -4   13.40    2.11
  -4  -4  -4   13.22    2.08
   3   4   4  111.74    4.76
  -3  -4  -4  119.99    7.57
  -3  -4  -4  113.12    4.68
  -3  -4  -4  114.84    4.83
   2   4   4   26.22    1.96
  -2  -4  -4   30.44    2.05
  -2  -4  -4   21.87    3.09
  -2  -4  -4   27.12    1.89
  -2  -4  -4   32.48    4.89
   1   4   4   90.19    3.67
   1   4   4   89.56    3.68
  -1  -4  -4   89.44    3.72
  -1  -4  -4   91.49    3.61
   0   4   4   54.03    2.51
   0   4   4   59.17    2.52
   0   4   4   55.08    2.53
   0  -4  -4   60.01    2.61
   0  -4  -4   57.71    2.50
  -1   4   4   89.27    3.53
  -1   4   4   90.58    3.58
  -1   4   4   84.83    3.44
  -1   4   4   88.98    3.58
   1  -4  -4   95.22    3.62
   1  -4  -4   88.25    3.46
   1  -4  -4   96.64    3.59
   1  -4  -4   94.53    3.62
  -2   4   4   15.95    1.53
  -2   4   4   13.43    1.28
   2  -4  -4   17.04    1.56
   2  -4  -4   14.75    1.48
  -3   4   4  142.47    5.76
  -3   4   4  141.26    5.44
   3  -4  -4  150.24    5.85
   3  -4  -4  156.83    6.67
  -4   4   4   47.19    2.54
   4  -4  -4   48.33    4.94
   4  -4  -4   47.60    2.66
  -5   4   4   44.61    2.68
  -5   4   4   44.15    3.04
   5  -4  -4   45.97    3.14
   5  -4  -4   54.82    3.11
   5   4   3    7.50    1.68
  -5  -4  -3    6.88    1.70
  -5  -4  -3    0.36    2.84
  -5  -4  -3    1.20    1.55
   4   4   3    3.52    1.33
  -4  -4  -3   -1.43    2.20
  -4  -4  -3    0.42    1.26
  -4  -4  -3    4.57    1.55
   3   4   3    7.64    1.48
  -3  -4  -3    7.75    1.43
  -3  -4  -3    7.10    1.41
   2   4   3   14.91    1.47
  -2  -4  -3   11.76    2.51
  -2  -4  -3   15.30    1.47
   1   4   3    2.81    0.81
   1   4   3    3.38    0.81
  -1  -4  -3    2.67    0.90
  -1  -4  -3    4.93    0.97
   0   4   3   58.74    2.95
   0   4   3   53.62    2.37
   0   4   3   54.92    2.36
   0   4   3   54.60    2.42
   0  -4  -3   55.18    2.44
   0  -4  -3   55.00    2.45
   0  -4  -3   55.76    2.41
  -1   4   3   22.63    1.61
  -1   4   3   25.68    1.43
  -1   4   3   23.52    1.49
  -1   4   3   27.21    1.59
   1  -4  -3   26.17    1.46
   1  -4  -3   28.33    1.57
  -2   4   3    1.80    0.78
  -2   4   3    1.16    0.65
   2  -4  -3    1.25    0.75
   2  -4  -3    1.68    0.83
  -3   4   3   39.69    2.35
  -3   4   3   39.77    2.18
   3  -4  -3   40.74    3.39
   3  -4  -3   41.91    2.42
   3  -4  -3   41.32    3.51
   3  -4  -3   39.73    2.08
  -4   4   3   56.56    3.15
  -4   4   3   59.37    2.91
   4  -4  -3   61.60    2.92
   4  -4  -3   60.83    5.64
   4  -4  -3   59.48    3.19
  -5   4   3    9.25    1.52
   5  -4  -3    9.88    1.83
   5  -4  -3   10.05    1.71
  -5  -4  -2   -0.27    2.84
  -5  -4  -2    6.52    1.64
  -5  -4  -2    3.37    1.41
   4   4   2   25.73    2.24
  -4  -4  -2   25.60    5.02
  -4  -4  -2   25.43    2.16
  -4  -4  -2   25.21    1.97
   3   4   2   24.57    1.83
  -3  -4  -2   23.47    3.72
  -3  -4  -2   27.01    1.80
  -3  -4  -2   25.07    1.77
   2   4   2    1.27    0.69
   2   4   2    1.20    0.74
  -2  -4  -2    0.16    1.17
  -2  -4  -2    0.79    0.90
  -2  -4  -2    0.34    0.66
   1   4   2    4.74    0.91
   1   4   2    5.08    0.99
  -1  -4  -2    5.80    1.05
  -1  -4  -2    6.44    1.09
   0   4   2   23.49    1.52
   0   4   2   20.79    1.62
   0   4   2   22.98    1.26
   0  -4  -2   23.99    1.22
  -1   4   2   22.45    1.32
  -1   4   2   22.37    1.36
   1  -4  -2   21.25    1.91
  -2   4   2   14.38    1.12
  -2   4   2   12.95    1.04
  -2   4   2   15.08    1.36
   2  -4  -2   15.67    1.35
   3  -4  -2   16.32    1.55
   3  -4  -2   12.00    2.66
   3  -4  -2   11.98    3.53
  -4   4   2    5.35    1.03
   4  -4  -2    3.90    1.97
   4  -4  -2    5.67    1.30
   4  -4  -2    8.61    1.43
  -5   4   2   13.45    1.54
   5  -4  -2   12.66    1.72
   5  -4  -2    8.18    1.68
   5   4   1   15.01    1.96
  -5  -4  -1   14.69    1.90
  -5  -4  -1   16.94    1.88
   4   4   1  260.88    9.31
  -4  -4  -1  257.46    9.21
  -4  -4  -1  251.04    9.36
  -4  -4  -1  278.21   13.10
   3   4   1   50.13    4.10
  -3  -4  -1   62.98    4.93
  -3  -4  -1   58.40    2.61
   2   4   1   80.17    3.97
   2   4   1   76.46    3.08
   2   4   1   75.64    3.04
  -2  -4  -1   74.62    3.04
  -2  -4  -1   74.68    3.11
  -2  -4  -1   84.29    6.98
   1   4   1   29.80    1.45
   1   4   1   30.90    1.60
  -1  -4  -1   29.44    2.54
  -1  -4  -1   32.94    1.84
  -1  -4  -1   25.67    3.18
   0   4   1  158.04    5.93
   0   4   1  161.09    5.82
   0  -4  -1  165.89    5.53
   0  -4  -1  179.08    5.73
  -1   4   1   98.58    3.61
  -1   4   1   91.29    3.87
   1  -4  -1  105.36    3.64
  -2   4   1   52.01    2.23
  -2   4   1   53.44    2.34
   2  -4  -1   57.78    3.43
   2  -4  -1   54.01    2.41
   2  -4  -1   51.31    3.38
  -3   4   1   59.08    3.10
  -3   4   1   61.18    2.53
   3  -4  -1   64.59    4.54
   3  -4  -1   61.63    3.10
  -4   4   1   75.49    3.49
   4  -4  -1   79.93    3.58
  -5   4   1    1.73    1.07
   5  -4  -1    0.65    2.47
   5  -4  -1    0.75    1.05
   5  -4  -1    1.31    0.95
   5   4   0  116.27    5.22
  -5  -4   0  133.17    9.09
   4   4   0   27.74    2.10
   4   4   0   27.38    4.02
  -4  -4   0   28.11    2.00
  -4  -4   0   29.40    4.77
   3   4   0  544.42   17.71
   3   4   0  571.24   20.84
   3   4   0  546.46   18.02
  -3  -4   0  557.57   22.09
  -3  -4   0  552.97   17.74
  -3  -4   0  563.46   17.93
   2   4   0  104.38    5.43
   2   4   0  103.18    3.82
   2   4   0  101.01    3.92
  -2  -4   0  110.82    5.97
  -2  -4   0  110.84    3.94
   1   4   0  552.74   17.06
   1   4   0  506.37   16.69
   1   4   0  512.89   16.63
   1   4   0  548.81   17.98
  -1  -4   0  530.30   18.53
  -1  -4   0  527.96   16.68
   0   4   0  594.96   20.12
   0   4   0  633.47   19.77
   0  -4   0  631.31   21.12
   0  -4   0  646.26   19.77
   0  -4   0  630.90   20.93
  -1   4   0  507.82   16.43
  -1   4   0  475.07   16.34
   1  -4   0  515.44   17.68
   1  -4   0  554.28   18.05
   1  -4   0  533.44   16.50
  -2   4   0  103.87    3.83
  -2   4   0  101.72    3.76
   2  -4   0  103.16    3.90
  -3   4   0  559.83   18.56
  -3   4   0  555.50   18.05
   3  -4   0  575.14   18.32
   3  -4   0  567.61   21.19
  -4   4   0   25.74    1.85
  -4   4   0   26.60    1.68
   4  -4   0   21.18    1.80
   4  -4   0   23.68    4.31
  -5   4   0  132.82    5.29
  -5   4   0  122.48    4.76
   5  -4   0  123.94    5.14
   5  -4   0  113.01    8.65
   5  -4   0  126.48    4.90
   5   4  -1    1.87    1.12
   5   4  -1    1.01    2.18
   5   4  -1    0.20    1.09
  -5  -4   1   -0.37    4.17
  -5  -4   1    0.62    1.14
   4   4  -1   72.43    3.60
  -4  -4   1   80.56    7.27
  -4  -4   1   79.43    3.45
  -4  -4   1   78.63    3.24
   3   4  -1   63.12    3.15
   3   4  -1   65.98    5.21
  -3  -4   1   61.53    2.69
  -3  -4   1   59.38    5.11
  -3  -4   1   67.76    2.80
   2   4  -1   55.33    4.24
   2   4  -1   54.03    2.49
  -2  -4   1   55.36    4.27
  -2  -4   1   52.93    2.54
  -2  -4   1   66.33    3.10
   1   4  -1  104.48    3.80
   1   4  -1  101.03    3.66
   1   4  -1  107.45    6.60
  -1  -4   1  101.06    3.95
  -1  -4   1  105.46    3.66
  -1  -4   1  102.50    5.45
   0   4  -1  167.64    7.04
   0   4  -1  163.70    5.55
   0  -4   1  170.62    6.04
  -1   4  -1   31.56    1.78
  -1   4  -1   30.63    1.83
  -1   4  -1   35.10    2.71
   1  -4   1   36.07    2.02
   1  -4   1   34.31    3.06
  -2   4  -1   71.58    4.37
  -2   4  -1   73.23    2.98
  -2   4  -1   75.71    3.04
   2  -4   1   78.81    5.77
   2  -4   1   81.69    3.19
  -3   4  -1   54.07    2.51
  -3   4  -1   46.12    3.57
  -3   4  -1   50.93    4.06
   3  -4   1   59.90    4.92
   3  -4   1   54.04    2.62
  -4   4  -1  256.17    9.15
  -4   4  -1  258.29    8.98
  -4   4  -1  257.70   11.32
   4  -4   1  262.07   12.83
   4  -4   1  269.99    9.21
  -5   4  -1   15.37    1.91
  -5   4  -1   13.66    1.66
   5  -4   1   21.54    5.32
   5  -4   1   13.60    1.79
   5  -4   1   16.60    1.70
   5   4  -2    9.69    1.80
  -5  -4   2   11.00    1.56
  -5  -4   2   12.93    1.58
   4   4  -2    7.04    1.47
  -4  -4   2    6.69    1.25
  -4  -4   2    4.28    2.41
   3   4  -2   14.05    3.33
   3   4  -2   15.68    1.52
  -3  -4   2   16.36    1.42
  -3  -4   2   12.65    2.43
  -3  -4   2   14.61    1.29
   2   4  -2   13.18    1.25
   2   4  -2   13.10    2.93
  -2  -4   2   15.01    2.77
  -2  -4   2   15.11    1.23
   1   4  -2   23.30    2.74
   1   4  -2   21.97    1.27
  -1  -4   2   22.76    1.46
  -1  -4   2   18.77    1.05
  -1  -4   2   23.78    2.77
   0   4  -2   24.33    1.16
   0   4  -2   21.20    1.37
   0   4  -2   24.80    2.88
   0  -4   2   23.48    1.14
   0  -4   2   24.32    1.76
   0  -4   2   26.47    2.97
  -1   4  -2    4.58    0.86
  -1   4  -2    5.39    0.88
  -1   4  -2    3.45    1.33
   1  -4   2    4.10    1.37
   1  -4   2    5.38    1.06
  -2   4  -2    2.28    0.81
  -2   4  -2   -0.02    1.21
  -2   4  -2    0.41    0.63
   2  -4   2    2.55    1.28
   2  -4   2    0.50    0.76
  -3   4  -2   26.27    2.85
  -3   4  -2   26.34    3.78
  -3   4  -2   27.42    2.00
   3  -4   2   21.27    4.13
   3  -4   2   26.50    1.79
  -4   4  -2   26.00    4.67
  -4   4  -2   27.07    2.01
  -4   4  -2   24.85    1.97
   4  -4   2   24.25    4.46
   4  -4   2   25.41    1.74
   4  -4   2   27.29    2.01
  -5   4  -2    9.52    1.71
  -5   4  -2    5.96    1.36
   5  -4   2    6.59    1.28
   5  -4   2    6.12    1.29
   5  -4   2    1.43    4.37
   5   4  -3    7.72    1.71
  -5  -4   3    9.08    1.68
  -5  -4   3   11.33    1.56
   4   4  -3   58.47    5.93
   4   4  -3   59.15    3.12
  -4  -4   3   46.73    6.47
  -4  -4   3   57.25    3.00
  -4  -4   3   63.89    3.36
   3   4  -3   37.96    2.28
   3   4  -3   43.73    4.87
  -3  -4   3   40.98    1.88
  -3  -4   3   37.48    2.61
  -3  -4   3   34.24    4.33
   2   4  -3    2.39    0.80
   2   4  -3   -0.11    1.17
  -2  -4   3   -0.66    1.59
  -2  -4   3    1.24    0.71
   1   4  -3   25.48    1.33
   1   4  -3   23.13    3.10
   1   4  -3   26.05    1.44
  -1  -4   3   17.47    4.39
  -1  -4   3   24.05    1.68
   0   4  -3   54.30    2.27
   0   4  -3   54.31    4.19
   0   4  -3   53.04    2.32
   0  -4   3   53.43    4.04
   0  -4   3   57.49    2.51
  -1   4  -3    3.27    0.79
  -1   4  -3    1.76    1.31
  -1   4  -3    4.03    0.82
   1  -4   3    0.65    1.28
   1  -4   3    2.59    0.81
  -2   4  -3   18.68    1.36
  -2   4  -3   17.82    1.56
   2  -4   3   17.85    1.49
  -3   4  -3    7.04    1.37
  -3   4  -3    7.50    1.24
   3  -4   3    8.48    2.08
  -4   4  -3   -0.41    3.02
  -4   4  -3   -1.15    1.10
  -4   4  -3    3.16    1.18
   4  -4   3    0.89    0.98
   4  -4   3    1.23    1.17
  -5   4  -3    4.34    1.47
  -5   4  -3    6.51    1.48
   5  -4   3    3.85    1.30
   5  -4   3    3.26    1.43
   5   4  -4   42.48    3.07
  -5  -4   4   46.27    2.54
  -5  -4   4   48.18    3.01
   4   4  -4   43.11    5.65
  -4  -4   4   42.68    2.71
  -4  -4   4   44.40    2.16
   3   4  -4  138.72    8.75
   3   4  -4  142.05    5.57
  -3  -4   4  152.82    8.53
  -3  -4   4  141.48    5.67
   2   4  -4   12.99    1.36
   2   4  -4   16.95    3.20
  -2  -4   4   13.08    3.18
  -2  -4   4   12.10    1.57
   1   4  -4   93.36    6.06
   1   4  -4   88.68    3.54
   1   4  -4   91.25    3.43
  -1  -4   4   86.51    3.79
  -1  -4   4   90.95    4.90
   0   4  -4   57.94    2.47
   0   4  -4   55.66    4.68
   0   4  -4   54.37    2.49
   0  -4   4   56.29    3.98
   0  -4   4   57.76    2.71
  -1   4  -4   91.61    3.54
  -1   4  -4   97.23    6.41
  -1   4  -4   87.97    3.70
   1  -4   4   85.62    6.97
   1  -4   4   94.56    3.81
   1  -4   4   93.58    3.60
  -2   4  -4   27.69    1.68
  -2   4  -4   29.04    2.06
   2  -4   4   31.89    2.29
   2  -4   4   29.99    1.84
  -3   4  -4  122.46    4.96
  -3   4  -4  121.96    4.70
  -3   4  -4  124.25    8.02
   3  -4   4  112.83    4.63
   3  -4   4  125.93    4.90
   3  -4   4  121.22    7.67
  -4   4  -4   17.06    1.80
   4  -4   4   15.59    1.70
   4  -4   4   10.40    4.21
   4  -4   4   14.17    1.74
  -5   4  -4    4.12    1.63
  -5   4  -4    8.06    1.66
   5  -4   4    6.11    1.58
   5  -4   4    8.30    1.44
   4   4  -5  226.54   13.00
   4   4  -5  223.89    8.25
  -4  -4   5  205.50    8.22
   3   4  -5   22.78    2.08
   3   4  -5   21.88    4.54
  -3  -4   5   26.40    2.17
   2   4  -5  127.58    7.88
   2   4  -5  126.14    4.90
  -2  -4   5  120.83    5.17
   1   4  -5   44.74    2.38
   1   4  -5   51.75    4.95
   1   4  -5   46.09    2.15
  -1  -4   5   44.11    2.59
   0   4  -5   98.94    3.93
   0   4  -5   98.63    6.80
   0   4  -5  100.61    3.98
   0  -4   5  102.31    4.26
   0  -4   5   98.49    6.93
  -1   4  -5   60.11    5.57
  -1   4  -5   64.90    3.04
  -1   4  -5   65.30    2.93
   1  -4   5   63.61    2.98
   1  -4   5   63.22    3.04
   1  -4   5   60.73    4.89
  -2   4  -5   83.40    6.69
  -2   4  -5   81.20    3.72
  -2   4  -5   79.17    3.21
   2  -4   5   81.28    3.61
   2  -4   5   83.35    4.01
   2  -4   5   71.69    5.88
  -3   4  -5   54.49    6.13
  -3   4  -5   65.63    2.98
  -3   4  -5   63.69    3.36
   3  -4   5   64.83    3.23
   3  -4   5   68.91    3.24
  -4   4  -5  184.05    7.32
  -4   4  -5  187.95    7.10
  -4   4  -5  192.07   15.60
   4  -4   5  197.40    7.15
   4  -4   5  178.70    7.02
   4   4  -6    1.75    1.32
   4   4  -6    1.70    2.62
  -4  -4   6    4.18    1.42
   3   4  -6   75.01    6.91
   3   4  -6   69.37    3.50
  -3  -4   6   66.86    3.81
   2   4  -6   10.88    2.79
   2   4  -6   11.84    1.72
  -2  -4   6   15.76    1.82
   1   4  -6   60.82    3.04
   1   4  -6   62.60    6.11
   1   4  -6   61.94    2.80
  -1  -4   6   55.48    3.23
   0   4  -6   59.76    2.90
   0   4  -6   58.78    2.92
   0  -4   6   55.04    3.05
  -1   4  -6   33.28    6.75
  -1   4  -6   39.74    2.54
  -1   4  -6   40.80    2.44
   1  -4   6   44.24    2.60
   1  -4   6   43.07    2.58
  -2   4  -6   20.32    2.23
  -2   4  -6   19.72    4.68
  -2   4  -6   20.24    2.05
   2  -4   6   21.94    1.91
   2  -4   6   23.32    2.14
  -3   4  -6  151.70    5.64
  -3   4  -6  150.92   10.51
  -3   4  -6  143.99    6.19
   3  -4   6  153.10    5.91
   3  -4   6  150.17    6.02
  -4   4  -6   12.25    4.18
  -4   4  -6   14.63    1.84
  -4   4  -6   14.76    2.35
   4  -4   6   15.68    1.99
   4  -4   6   12.55    2.21
   3   4  -7    0.26    2.34
   3   4  -7    3.93    1.46
  -3  -4   7    1.28    1.55
   2   4  -7    5.76    1.53
   2   4  -7    3.77    2.69
  -2  -4   7    7.46    1.56
   1   4  -7    6.00    2.01
  -1  -4   7    7.63    1.58
   0   4  -7    6.55    1.52
   0   4  -7    6.39    1.33
   0   4  -7    2.31    2.59
   0  -4   7    5.65    1.44
  -1   4  -7    1.27    1.24
  -1   4  -7    2.17    1.25
  -1   4  -7    1.32    2.77
   1  -4   7    0.30    1.20
   1  -4   7    0.92    1.41
  -2   4  -7    1.38    1.62
  -2   4  -7   -0.09    2.65
  -2   4  -7    4.82    1.53
   2  -4   7    6.45    1.48
   2  -4   7    3.73    1.83
  -3   4  -7    4.17    1.67
  -3   4  -7    1.13    2.99
  -3   4  -7    2.25    1.31
   3  -4   7    2.95    1.75
   2   4  -8    9.63    3.39
   2   4  -8   11.20    2.04
  -2  -4   8   10.73    2.16
   1   4  -8    9.01    1.97
   1   4  -8   14.57    4.09
  -1  -4   8   13.62    2.07
   0   4  -8   17.69    2.10
   0   4  -8   24.21    5.72
   0   4  -8   17.99    2.21
   0  -4   8   18.62    2.19
  -1   4  -8   10.29    2.08
  -1   4  -8    9.63    1.90
   1  -4   8   12.26    2.06
   1  -4   8   11.07    2.25
  -2   4  -8    4.86    4.68
  -2   4  -8    6.92    1.62
   2  -4   8    6.20    1.80
   1   5   8   36.39    2.99
  -1  -5  -8   35.72    2.80
  -1  -5  -8   32.16    3.10
  -1  -5  -8   34.50    2.47
   0   5   8    5.84    1.72
   0   5   8    2.77    1.23
   0  -5  -8    2.56    1.19
   0  -5  -8    5.15    1.54
  -1   5   8   55.54    3.39
   1  -5  -8   52.31    2.81
   1  -5  -8   55.39    3.23
   1  -5  -8   54.33    3.35
   1  -5  -8   49.32    2.87
   3   5   7    3.54    1.70
  -3  -5  -7   -0.57    1.58
  -3  -5  -7   -0.17    1.62
  -3  -5  -7   -2.69    2.64
   2   5   7   34.79    2.95
  -2  -5  -7   37.70    2.74
  -2  -5  -7   26.40    3.10
  -2  -5  -7   36.65    4.77
  -1  -5  -7    5.31    1.52
  -1  -5  -7    7.24    1.44
   0   5   7   82.72    3.61
   0  -5  -7   89.59    3.89
   0  -5  -7   79.09    3.61
   0  -5  -7   87.84    3.70
  -1   5   7   14.04    2.12
  -1   5   7   15.81    1.69
   1  -5  -7   17.16    2.76
   1  -5  -7   14.18    1.61
   1  -5  -7   15.84    1.69
   1  -5  -7   18.83    1.75
  -2   5   7   34.24    2.38
  -2   5   7   35.44    2.47
   2  -5  -7   36.82    3.47
   2  -5  -7   30.32    2.43
   2  -5  -7   33.01    2.19
  -3   5   7   12.82    2.04
  -3   5   7   15.26    2.02
   3  -5  -7   11.80    2.15
   3  -5  -7   12.35    2.02
   3  -5  -7   10.20    1.66
   3   5   6   29.91    2.49
  -3  -5  -6   27.80    5.36
  -3  -5  -6   26.61    2.56
  -3  -5  -6   27.35    2.41
   2   5   6   25.30    3.88
  -2  -5  -6   21.27    2.08
  -2  -5  -6   27.48    4.13
  -2  -5  -6   26.55    2.39
   1   5   6   41.95    2.70
  -1  -5  -6   39.67    2.68
  -1  -5  -6   43.00    2.37
   0   5   6   21.48    1.90
   0   5   6   19.38    1.55
   0  -5  -6   13.31    1.93
   0  -5  -6   16.09    1.47
   0  -5  -6   18.02    1.84
   0  -5  -6   17.39    1.60
  -1   5   6   21.15    1.78
  -1   5   6   22.78    1.79
  -1   5   6   18.09    1.88
   1  -5  -6   21.84    1.82
   1  -5  -6   19.05    1.64
   1  -5  -6   18.93    1.69
   1  -5  -6   20.61    1.94
  -2   5   6   12.56    1.73
   2  -5  -6    8.98    1.41
   2  -5  -6   11.52    1.81
   2  -5  -6   10.67    1.67
  -3   5   6   50.25    2.69
  -3   5   6   46.72    2.91
   3  -5  -6   43.58    2.93
   3  -5  -6   42.34    2.85
  -4   5   6   31.14    3.46
  -4   5   6   32.04    2.63
   4  -5  -6   22.39    5.38
   4  -5  -6   24.84    2.43
   4  -5  -6   21.14    2.55
   4   5   5   11.12    2.13
  -4  -5  -5    1.92    2.91
  -4  -5  -5    6.37    1.64
  -4  -5  -5   10.75    2.11
  -3  -5  -5   81.45    6.95
  -3  -5  -5   87.62    3.96
  -3  -5  -5   85.91    4.35
   2   5   5   14.01    1.75
  -2  -5  -5   15.88    2.00
  -2  -5  -5   15.36    1.74
   1   5   5   21.62    1.76
  -1  -5  -5   18.65    1.87
  -1  -5  -5   19.43    1.74
   0   5   5   53.55    2.68
   0   5   5   53.87    2.75
   0   5   5   54.03    2.49
   0  -5  -5   55.88    2.50
   0  -5  -5   55.85    2.80
   0  -5  -5   57.14    3.71
  -1   5   5   75.03    3.66
  -1   5   5   87.95    3.77
  -1   5   5   95.07    4.59
   1  -5  -5   88.90    3.74
   1  -5  -5   93.38    4.10
   1  -5  -5   94.73    4.61
  -2   5   5    7.22    1.44
  -2   5   5    7.09    1.26
   2  -5  -5    8.37    1.32
   2  -5  -5    6.40    1.37
   2  -5  -5    9.13    1.51
  -3   5   5  114.32    4.58
  -3   5   5  108.89    4.86
   3  -5  -5  110.68    4.56
   3  -5  -5  113.86    5.08
  -4   5   5   15.68    2.09
  -4   5   5   18.15    1.66
   4  -5  -5   17.89    1.97
   4  -5  -5   15.84    2.14
   4  -5  -5   17.82    4.29
   5   5   4   20.61    2.51
  -5  -5  -4   18.06    2.42
  -5  -5  -4   19.61    2.36
   4   5   4   16.95    2.13
  -4  -5  -4   18.02    2.14
  -4  -5  -4   22.16    5.22
  -4  -5  -4   15.17    2.10
   3   5   4   55.59    3.02
  -3  -5  -4   56.95    5.27
  -3  -5  -4   56.35    3.04
  -3  -5  -4   50.33    2.99
   2   5   4   33.91    2.14
  -2  -5  -4   32.02    2.18
  -2  -5  -4   31.20    2.13
  -2  -5  -4   26.67    3.31
   1   5   4    6.33    1.27
   1   5   4    7.62    1.29
  -1  -5  -4    6.01    2.09
  -1  -5  -4    4.47    1.21
   0   5   4   89.14    3.43
   0   5   4   92.53    3.58
   0   5   4   85.53    3.54
   0   5   4   86.84    3.63
   0  -5  -4   89.65    3.43
   0  -5  -4   90.36    3.63
   0  -5  -4   90.94    3.66
  -1   5   4   63.44    2.86
  -1   5   4   62.09    2.82
  -1   5   4   63.46    2.78
  -1   5   4   63.91    2.85
   1  -5  -4   63.88    2.82
   1  -5  -4   67.30    2.90
   1  -5  -4   65.49    2.88
   1  -5  -4   64.03    2.81
  -2   5   4   16.96    1.86
  -2   5   4   16.01    1.41
  -2   5   4   16.10    1.58
   2  -5  -4   19.95    1.67
   2  -5  -4   17.47    1.58
  -3   5   4   26.51    2.10
  -3   5   4   29.44    1.84
   3  -5  -4   24.25    1.88
   3  -5  -4   25.99    2.15
  -4   5   4   50.08    3.11
  -4   5   4   51.65    2.75
   4  -5  -4   54.47    3.20
   4  -5  -4   56.26    5.29
   4  -5  -4   53.60    2.79
  -5   5   4    1.41    1.05
   5  -5  -4   -1.10    1.40
   5  -5  -4    3.08    1.29
   5  -5  -4    4.22    2.45
   5   5   3    2.90    1.66
  -5  -5  -3    3.12    1.47
  -5  -5  -3   -2.57    2.88
  -5  -5  -3    1.40    1.58
   4   5   3   96.80    5.44
  -4  -5  -3  100.43    4.45
  -4  -5  -3   97.30    8.11
   3   5   3   19.16    1.82
  -3  -5  -3   18.27    1.80
  -3  -5  -3   18.79    1.95
   2   5   3   75.52    3.43
   2   5   3   81.62    3.59
  -2  -5  -3   84.68    5.29
  -2  -5  -3   78.50    3.45
  -2  -5  -3   77.34    3.47
  -2  -5  -3   80.04    4.96
   1   5   3   21.15    1.46
   1   5   3   21.14    1.56
  -1  -5  -3   16.27    1.55
  -1  -5  -3   18.45    1.56
   0   5   3  311.31   10.64
   0   5   3  308.49   10.61
   0  -5  -3  329.60   10.48
   0  -5  -3  335.96   10.73
  -1   5   3    2.45    0.70
  -1   5   3    3.37    0.67
   1  -5  -3    5.07    1.04
  -2   5   3   65.99    4.28
  -2   5   3   74.22    2.97
  -2   5   3   70.56    3.04
   2  -5  -3   73.07    3.80
  -3   5   3   14.07    1.31
   3  -5  -3   10.84    1.67
   3  -5  -3   13.94    2.82
  -4   5   3   61.81    3.09
   4  -5  -3   62.15    3.49
   4  -5  -3   63.71    5.59
  -5   5   3   12.70    1.60
   5  -5  -3   10.11    1.96
   5  -5  -3    6.84    2.56
   5   5   2    9.76    1.83
  -5  -5  -2   10.21    1.69
  -5  -5  -2   13.41    2.06
  -5  -5  -2   11.10    3.34
   4   5   2   13.10    1.81
  -4  -5  -2   11.58    1.71
  -4  -5  -2   12.71    1.80
   3   5   2  187.88    6.94
  -3  -5  -2  194.01    9.78
  -3  -5  -2  190.71    6.96
  -3  -5  -2  192.45    6.88
   2   5   2    6.29    1.25
   2   5   2    5.72    1.09
  -2  -5  -2    5.62    1.08
  -2  -5  -2    5.84    1.16
   1   5   2  170.40    6.08
  -1  -5  -2  174.82    6.82
  -1  -5  -2  172.85    6.10
   0   5   2   49.42    2.28
   0   5   2   51.57    2.31
   0  -5  -2   52.78    2.36
  -1   5   2  181.96    6.47
  -1   5   2  185.50    6.50
   1  -5  -2  199.44    6.56
  -2   5   2   30.94    1.66
  -2   5   2   30.82    1.75
   2  -5  -2   30.56    1.89
  -3   5   2  212.90    7.56
  -3   5   2  220.03    7.85
   3  -5  -2  215.01    9.65
   3  -5  -2  219.47    8.00
   3  -5  -2  252.31   12.32
  -4   5   2   13.69    1.52
   4  -5  -2   12.33    1.71
   4  -5  -2   16.32    3.89
  -5   5   2   27.83    2.15
   5  -5  -2   31.49    2.37
   5  -5  -2   23.75    5.29
   5   5   1   26.20    2.39
  -5  -5  -1   25.27    2.09
  -5  -5  -1   19.23    4.46
  -5  -5  -1   25.38    2.28
   4   5   1   11.96    1.69
  -4  -5  -1   11.38    1.68
  -4  -5  -1   10.05    1.54
   3   5   1  110.59    4.40
   3   5   1  109.58    7.13
   3   5   1  115.60    4.57
  -3  -5  -1  121.82    4.50
  -3  -5  -1  118.85    4.61
  -3  -5  -1  118.73    7.26
   2   5   1   46.32    2.22
   2   5   1   47.39    2.17
  -2  -5  -1   43.76    2.22
  -2  -5  -1   46.82    2.24
   1   5   1  128.62    4.73
  -1  -5  -1  130.65    4.76
  -1  -5  -1  133.93    6.19
  -1  -5  -1  135.30    6.15
   0   5   1   98.38    3.70
   0   5   1   97.51    3.72
   0  -5  -1  101.18    3.93
   0  -5  -1  103.31    3.78
  -1   5   1   30.27    1.63
  -1   5   1   30.23    1.61
   1  -5  -1   30.88    1.68
  -2   5   1    3.02    0.69
  -2   5   1    3.44    0.78
   2  -5  -1    2.80    0.85
   2  -5  -1    2.46    1.00
   2  -5  -1    3.53    1.18
  -3   5   1   46.63    2.35
  -3   5   1   45.29    2.15
   3  -5  -1   44.62    2.45
   3  -5  -1   42.15    4.06
  -4   5   1  115.20    4.72
  -4   5   1  109.80    4.35
   4  -5  -1  116.38    4.85
   4  -5  -1  122.02    7.89
   5  -5  -1   12.49    1.80
   5  -5  -1    8.65    2.80
   5   5   0   14.51    2.02
  -5  -5   0   17.31    1.99
   4   5   0  188.52   10.14
   4   5   0  186.95    7.04
  -4  -5   0  183.74    6.65
  -4  -5   0  183.54    6.92
  -4  -5   0  200.17   10.95
   3   5   0    1.52    0.79
   3   5   0    1.10    1.65
  -3  -5   0    3.43    1.78
  -3  -5   0    1.93    0.85
  -3  -5   0    1.33    1.58
   2   5   0   78.91    3.14
   2   5   0   80.73    3.20
   2   5   0   83.31    4.65
  -2  -5   0   81.23    3.23
  -2  -5   0   81.61    5.38
   1   5   0  115.56    4.87
   1   5   0   96.35    3.59
   1   5   0   97.22    3.75
  -1  -5   0  100.07    3.66
  -1  -5   0  101.65    5.53
  -1  -5   0  102.11    3.77
   0   5   0   42.83    2.01
   0   5   0   43.32    2.66
   0  -5   0   44.24    2.01
   0  -5   0   43.92    3.21
  -1   5   0   90.18    3.54
  -1   5   0   96.51    3.64
   1  -5   0   95.95    5.28
   1  -5   0  100.97    3.74
   1  -5   0   98.71    5.02
  -2   5   0   79.58    3.24
  -2   5   0   76.00    3.15
   2  -5   0   84.57    5.67
   2  -5   0   84.00    3.35
  -3   5   0    2.64    0.76
  -3   5   0    0.88    0.78
   3  -5   0    2.52    0.88
   3  -5   0    3.07    1.43
  -4   5   0  184.40    6.75
  -4   5   0  177.34    6.46
   4  -5   0  184.43   10.41
   4  -5   0  182.56    6.82
  -5   5   0   18.05    1.87
  -5   5   0   12.39    1.48
   5  -5   0   15.48    1.82
   5  -5   0    9.83    3.11
   5   5  -1   12.54    1.89
   5   5  -1    8.98    4.38
  -5  -5   1   11.98    4.39
  -5  -5   1    8.04    2.71
   4   5  -1  115.54    4.88
   4   5  -1  132.56    9.52
  -4  -5   1  116.20    4.69
  -4  -5   1  113.14   11.03
  -4  -5   1  108.18    4.40
   3   5  -1   45.84    2.51
   3   5  -1   42.84    4.62
  -3  -5   1   49.04    2.36
  -3  -5   1   47.18    2.22
  -3  -5   1   57.86    6.04
   2   5  -1    5.13    0.81
   2   5  -1    2.52    1.26
   2   5  -1    3.22    0.81
  -2  -5   1    7.60    1.51
  -2  -5   1    5.07    0.93
   1   5  -1   35.85    3.13
   1   5  -1   28.83    1.87
  -1  -5   1   33.01    1.60
  -1  -5   1   32.77    1.69
  -1  -5   1   27.77    3.22
   0   5  -1   97.85    3.57
   0   5  -1  101.35    5.01
   0   5  -1   97.47    3.70
   0  -5   1  101.67    3.81
  -1   5  -1  124.17    4.56
  -1   5  -1  125.65    4.50
  -1   5  -1  121.14    5.62
   1  -5   1  132.65    6.49
   1  -5   1  135.94    4.75
  -2   5  -1   52.95    3.54
  -2   5  -1   46.41    2.26
  -2   5  -1   47.59    2.23
   2  -5   1   47.56    4.09
   2  -5   1   45.44    2.41
  -3   5  -1  119.12    7.94
  -3   5  -1  119.39    4.63
  -3   5  -1  128.97    5.65
   3  -5   1  110.72    7.25
   3  -5   1  124.99    4.82
  -4   5  -1   11.34    1.44
  -4   5  -1   12.09    1.54
   4  -5   1    9.10    2.60
   4  -5   1   12.01    1.61
  -5   5  -1   29.47    2.25
  -5   5  -1   25.14    2.03
   5  -5   1   19.52    3.98
   5   5  -2   30.94    2.54
   5   5  -2   37.94    6.07
  -5  -5   2   30.84    2.20
  -5  -5   2   27.39    2.13
   4   5  -2   15.65    1.90
   4   5  -2   21.28    4.31
  -4  -5   2   12.60    1.54
  -4  -5   2   12.12    1.52
   3   5  -2  210.56    7.83
  -3  -5   2  216.19    7.66
  -3  -5   2  220.78    7.54
  -3  -5   2  234.91   10.83
   2   5  -2   29.27    3.72
   2   5  -2   31.24    1.80
   2   5  -2   32.77    1.78
  -2  -5   2   27.38    3.78
  -2  -5   2   34.14    1.88
  -2  -5   2   32.49    1.86
   1   5  -2  185.73    6.53
   1   5  -2  195.32    8.91
   1   5  -2  194.76    6.49
  -1  -5   2  196.73    6.69
  -1  -5   2  189.57    8.86
   0   5  -2   48.68    3.72
   0   5  -2   47.03    2.15
   0  -5   2   49.72    2.32
   0  -5   2   48.93    4.03
  -1   5  -2  170.67    7.92
  -1   5  -2  167.60    6.00
  -1   5  -2  165.04    5.92
   1  -5   2  171.21    6.07
   1  -5   2  168.81    8.18
  -2   5  -2    6.15    0.99
  -2   5  -2    5.61    1.84
  -2   5  -2    6.37    1.04
   2  -5   2   10.64    2.75
   2  -5   2    5.96    1.24
  -3   5  -2  157.50   10.85
  -3   5  -2  191.14    6.85
  -3   5  -2  199.83    6.83
   3  -5   2  200.33   10.32
   3  -5   2  194.79    6.99
  -4   5  -2   13.33    1.63
  -4   5  -2   10.67    1.66
   4  -5   2   12.37    1.67
   4  -5   2   10.64    2.80
   5  -5   2    3.57    3.22
   5   5  -3   11.89    2.09
   5   5  -3    6.02    3.02
  -5  -5   3   10.42    1.51
  -5  -5   3   10.87    1.64
   4   5  -3   57.27    5.99
   4   5  -3   61.74    3.28
  -4  -5   3   57.34    7.25
  -4  -5   3   62.11    2.86
  -4  -5   3   62.59    3.12
   3   5  -3   15.88    1.60
   3   5  -3   14.93    3.79
  -3  -5   3   12.63    2.58
  -3  -5   3   14.44    1.54
  -3  -5   3   13.26    1.20
   2   5  -3   73.86    5.70
   2   5  -3   73.33    3.13
  -2  -5   3   75.08    5.43
  -2  -5   3   75.95    3.29
   1   5  -3    4.59    0.74
   1   5  -3    4.15    0.77
  -1  -5   3    3.22    0.94
  -1  -5   3    2.89    1.45
   0   5  -3  307.15   10.24
   0   5  -3  315.37   12.97
   0   5  -3  308.29   10.06
   0  -5   3  315.47   12.88
   0  -5   3  305.94   10.44
  -1   5  -3   16.25    3.13
  -1   5  -3   16.74    1.23
  -1   5  -3   15.64    1.49
   1  -5   3   20.51    1.60
  -2   5  -3   82.27    3.49
  -2   5  -3   74.46    5.54
  -2   5  -3   83.17    3.27
   2  -5   3   89.23    6.49
   2  -5   3   78.73    4.41
  -3   5  -3   23.97    3.97
  -3   5  -3   19.59    1.68
  -3   5  -3   19.31    1.82
   3  -5   3   20.76    1.93
   3  -5   3   28.53    6.96
  -4   5  -3   98.15    4.28
  -4   5  -3  102.26    4.40
  -4   5  -3  100.99    7.92
   4  -5   3   98.73    4.45
   4  -5   3  100.58    8.01
  -5   5  -3    0.97    1.34
  -5   5  -3    3.78    1.41
   5  -5   3    2.47    1.41
   5  -5   3   -6.06    4.43
   5   5  -4    1.36    1.35
   5   5  -4   -0.92    2.75
  -5  -5   4    1.61    1.31
  -5  -5   4   -1.17    1.12
   4   5  -4   50.64    2.99
   4   5  -4   45.72    6.07
  -4  -5   4   49.78    2.41
  -4  -5   4   50.75    2.95
   3   5  -4   21.81    4.31
   3   5  -4   25.41    1.98
  -3  -5   4   19.05    4.91
  -3  -5   4   28.85    2.11
   2   5  -4   15.93    1.43
   2   5  -4   14.98    3.40
  -2  -5   4   14.32    1.70
   1   5  -4   61.77    2.55
   1   5  -4   62.71    5.28
   1   5  -4   60.32    2.66
  -1  -5   4   48.99    5.53
  -1  -5   4   63.18    3.05
   0   5  -4   85.90    6.47
   0   5  -4   95.71    3.72
   0   5  -4   92.54    3.62
   0  -5   4   97.96    5.99
   0  -5   4  100.78    4.05
  -1   5  -4    6.12    1.07
  -1   5  -4    4.43    1.85
  -1   5  -4    5.00    0.86
  -1   5  -4    4.75    1.10
   1  -5   4    6.01    1.04
   1  -5   4    7.32    1.36
   1  -5   4    2.92    1.92
  -2   5  -4   35.13    2.20
  -2   5  -4   34.15    4.85
  -2   5  -4   34.03    1.85
   2  -5   4   30.05    2.10
  -3   5  -4   55.58    2.72
  -3   5  -4   54.63    2.94
   3  -5   4   52.09    2.92
   3  -5   4   52.19    7.07
  -4   5  -4   12.47    4.38
  -4   5  -4   15.21    1.94
  -4   5  -4   18.16    1.85
   4  -5   4    9.85    5.44
   4  -5   4   18.30    1.78
  -5   5  -4   20.39    2.20
  -5   5  -4   16.64    2.19
   5  -5   4   18.08    2.16
   4   5  -5   15.41    2.04
   4   5  -5   21.16    4.92
  -4  -5   5   16.98    2.15
   3   5  -5   97.97    7.72
   3   5  -5  110.77    4.53
  -3  -5   5  100.69    4.68
   2   5  -5    5.19    1.14
  -2  -5   5    7.87    1.53
   1   5  -5   81.69    3.44
   1   5  -5   87.49    3.64
   1   5  -5   86.45    6.70
  -1  -5   5   83.84    3.93
  -1  -5   5   97.82    6.70
   0   5  -5   55.12    2.73
   0   5  -5   52.11    2.84
   0   5  -5   61.23    5.66
   0  -5   5   52.07    2.90
   0  -5   5   52.45    4.47
  -1   5  -5   18.80    1.85
   1  -5   5   21.56    1.86
   1  -5   5   24.49    1.81
  -2   5  -5   14.42    1.38
  -2   5  -5   15.84    1.82
  -2   5  -5   13.41    2.98
   2  -5   5   15.74    1.80
   2  -5   5    8.72    3.76
  -3   5  -5   94.18    7.89
  -3   5  -5   89.65    4.31
  -3   5  -5   96.46    3.96
   3  -5   5   95.67    4.25
   3  -5   5   87.83    9.40
   3  -5   5   94.29    4.08
  -4   5  -5    3.37    1.70
  -4   5  -5    5.41    3.69
   4  -5   5    6.73    1.57
   4  -5   5    7.19    1.64
   4   5  -6   28.18    5.92
   4   5  -6   31.05    2.53
  -4  -5   6   24.95    2.50
   3   5  -6   45.70    6.05
   3   5  -6   44.80    2.83
  -3  -5   6   41.94    2.95
   2   5  -6    8.40    2.88
   2   5  -6    9.87    1.61
  -2  -5   6   17.15    3.34
   1   5  -6   20.48    2.22
   1   5  -6   26.65    4.78
   1   5  -6   25.89    1.97
  -1  -5   6   22.98    2.17
   0   5  -6   13.33    1.71
   0   5  -6   22.29    5.40
   0   5  -6   17.75    1.90
   0  -5   6   19.32    1.96
  -1   5  -6   42.61    2.52
  -1   5  -6   43.65    2.59
  -1   5  -6   47.43    6.72
   1  -5   6   47.62    2.70
   1  -5   6   46.66    2.76
  -2   5  -6   27.31    3.52
  -2   5  -6   39.49    5.75
  -2   5  -6   27.66    2.23
   2  -5   6   30.06    2.17
   2  -5   6   29.22    2.33
  -3   5  -6   33.11    2.12
  -3   5  -6   33.09    2.67
  -3   5  -6   28.65    6.73
   3  -5   6   28.22    2.58
   3  -5   6   31.16    2.50
   3   5  -7   15.87    1.99
  -3  -5   7   16.04    2.44
   2   5  -7   28.84    5.46
   2   5  -7   32.99    2.51
  -2  -5   7   32.87    2.60
   1   5  -7   21.46    1.84
  -1  -5   7   17.21    2.16
   0   5  -7   88.60    4.10
   0   5  -7   96.41    4.11
   0   5  -7   81.64    7.96
   0  -5   7   86.27    4.23
  -1   5  -7    7.19    1.72
  -1   5  -7    4.98    3.03
  -1   5  -7    6.64    1.48
   1  -5   7    5.41    1.55
   1  -5   7    4.70    1.68
  -2   5  -7   39.40    2.80
  -2   5  -7   27.69    6.32
  -2   5  -7   41.56    2.77
   2  -5   7   37.13    2.72
   2  -5   7   36.13    3.14
  -3   5  -7    3.05    3.55
  -3   5  -7    1.32    1.42
   3  -5   7    4.11    1.85
   3  -5   7    2.46    1.43
   1   5  -8   54.41    3.00
   1   5  -8   56.30    3.24
  -1  -5   8   51.63    3.52
   0   5  -8    6.27    3.51
   0   5  -8    6.34    1.63
   0   5  -8    3.49    1.39
   0  -5   8    2.63    1.58
  -1   5  -8   45.00    3.00
  -1   5  -8   48.27    8.46
  -1   5  -8   40.98    2.81
   1  -5   8   40.31    2.97
   0  -6  -8  140.85    5.67
   2   6   7    2.87    1.57
  -2  -6  -7    3.21    1.51
  -2  -6  -7   -1.34    1.53
   1   6   7   64.31    3.57
  -1  -6  -7   69.28    3.31
  -1  -6  -7   61.98    3.50
   0   6   7    1.88    1.49
   0   6   7    3.51    1.25
   0  -6  -7    2.09    1.32
   0  -6  -7    0.92    1.59
   0  -6  -7    4.21    1.27
   0  -6  -7    4.05    1.39
  -1   6   7  116.91    4.85
   1  -6  -7  114.90    4.74
   1  -6  -7  120.37    6.91
   1  -6  -7  118.71    4.85
   1  -6  -7  110.43    4.82
  -2   6   7    5.84    1.48
  -2   6   7    4.12    1.50
   2  -6  -7    3.90    1.72
   2  -6  -7    2.41    1.24
   2  -6  -7    4.63    1.45
   2  -6  -7    2.38    1.37
   3   6   6    6.97    1.73
  -3  -6  -6    2.44    1.66
  -3  -6  -6    5.22    1.68
   2   6   6   11.46    1.98
  -2  -6  -6   12.82    2.45
  -2  -6  -6   14.28    2.09
  -2  -6  -6    7.89    2.46
   1   6   6    4.32    1.40
  -1  -6  -6    1.33    1.47
  -1  -6  -6    1.16    1.13
   0   6   6   73.57    3.62
   0  -6  -6   76.43    3.57
   0  -6  -6   87.23    3.99
   0  -6  -6   82.00    3.75
   0  -6  -6   73.41    3.72
  -1   6   6    8.88    1.61
  -1   6   6   10.83    1.62
  -1   6   6   10.12    1.54
  -1   6   6    8.32    1.48
   1  -6  -6    7.59    1.35
   1  -6  -6    9.10    1.43
   1  -6  -6   10.39    1.60
  -2   6   6   42.05    2.46
  -2   6   6   38.89    2.51
  -2   6   6   39.58    2.40
   2  -6  -6   38.90    2.57
   2  -6  -6   38.27    2.55
   2  -6  -6   38.67    2.36
   2  -6  -6   37.03    2.35
  -3   6   6   -0.96    1.20
   3  -6  -6    3.87    1.46
   4   6   5    4.99    1.56
  -4  -6  -5    2.72    1.65
  -4  -6  -5    2.99    1.76
  -4  -6  -5    0.25    2.89
   3   6   5    2.06    1.40
  -3  -6  -5    2.39    1.42
  -3  -6  -5    1.90    1.50
   2   6   5    8.71    1.66
  -2  -6  -5    4.62    1.47
  -2  -6  -5    7.73    1.52
  -2  -6  -5    4.81    2.04
   1   6   5   12.68    1.69
   1   6   5   14.22    1.80
  -1  -6  -5   11.60    1.73
  -1  -6  -5   11.77    1.82
   0   6   5   11.55    1.51
   0   6   5   10.97    1.55
   0  -6  -5   10.77    1.70
   0  -6  -5   13.10    1.55
   0  -6  -5    9.21    1.35
  -1   6   5   28.95    1.97
  -1   6   5   32.83    2.19
  -1   6   5   27.45    1.96
  -1   6   5   23.33    1.91
   1  -6  -5   26.09    1.87
   1  -6  -5   27.09    1.98
   1  -6  -5   26.30    2.03
   1  -6  -5   24.92    1.91
  -2   6   5    4.39    1.15
  -2   6   5    4.83    1.12
  -2   6   5    2.80    1.11
   2  -6  -5    3.06    1.16
   2  -6  -5    3.24    1.05
  -3   6   5   20.93    2.05
  -3   6   5   16.62    1.72
   3  -6  -5   17.49    2.08
   3  -6  -5   15.34    1.83
  -4   6   5    1.90    1.36
   4  -6  -5    1.82    1.95
   4  -6  -5   -0.65    1.27
   4  -6  -5    0.48    1.45
   4   6   4   53.15    3.19
  -4  -6  -4   51.64    6.60
  -4  -6  -4   47.83    3.20
  -4  -6  -4   46.36    3.15
   3   6   4   15.77    1.86
  -3  -6  -4   14.41    1.91
  -3  -6  -4   13.17    1.96
  -3  -6  -4    9.26    2.65
   2   6   4   20.66    1.88
  -2  -6  -4   22.77    4.17
  -2  -6  -4   18.03    1.95
  -2  -6  -4   19.77    1.86
   1   6   4   17.37    1.73
  -1  -6  -4   17.63    1.76
  -1  -6  -4   16.80    1.72
   0   6   4   64.37    3.05
   0   6   4   66.17    2.91
   0   6   4   65.06    3.01
   0  -6  -4   71.18    2.85
   0  -6  -4   67.29    3.13
   0  -6  -4   67.41    3.12
  -1   6   4    6.49    1.22
  -1   6   4    1.83    0.98
   1  -6  -4    2.89    1.13
   1  -6  -4    4.48    1.06
   1  -6  -4    3.74    1.13
  -2   6   4   13.05    1.41
  -2   6   4   12.47    1.43
   2  -6  -4   12.95    1.73
   2  -6  -4   10.35    1.53
  -3   6   4   16.90    1.67
   3  -6  -4   19.15    2.05
   4  -6  -4    2.76    2.07
   4  -6  -4    4.04    1.42
  -5  -6  -3   18.21    2.17
  -5  -6  -3    9.68    4.07
  -5  -6  -3   16.14    2.28
   4   6   3    1.94    1.24
  -4  -6  -3    1.97    1.64
  -4  -6  -3   -2.12    2.69
  -4  -6  -3    5.15    1.50
   3   6   3  191.60    7.02
  -3  -6  -3  183.32    7.04
  -3  -6  -3  188.23   10.02
  -3  -6  -3  192.55    7.07
   2   6   3    6.55    1.22
   2   6   3    4.50    1.10
  -2  -6  -3    3.83    1.15
  -2  -6  -3    4.56    1.84
  -2  -6  -3    5.79    1.32
   1   6   3  317.50   10.73
   1   6   3  319.68   10.94
  -1  -6  -3  341.96   11.02
  -1  -6  -3  317.27   10.93
   0   6   3    3.01    0.88
   0   6   3    2.82    0.76
   0   6   3    1.92    0.83
   0  -6  -3    1.59    1.05
   0  -6  -3    1.23    0.65
  -1   6   3  318.46   11.28
  -1   6   3  314.84   10.71
   1  -6  -3  330.25   10.78
  -2   6   3    2.99    0.89
  -2   6   3    5.14    0.99
   2  -6  -3    3.91    1.01
  -3   6   3  127.23    4.92
  -3   6   3  118.29    4.67
   3  -6  -3  116.52    6.56
   3  -6  -3  127.81    6.60
   3  -6  -3  133.63    5.28
  -4   6   3   15.69    1.90
   4  -6  -3   13.87    1.86
   4  -6  -3   14.56    3.83
  -5   6   3   11.02    1.65
   5  -6  -3   13.15    2.14
   5   6   2    8.54    1.76
  -5  -6  -2   13.52    2.14
  -5  -6  -2    9.76    1.96
  -5  -6  -2   11.33    3.27
   4   6   2   59.67    3.21
  -4  -6  -2   53.69    6.70
  -4  -6  -2   52.45    3.00
   3   6   2   16.67    1.64
   3   6   2   17.91    1.79
  -3  -6  -2   15.41    1.81
  -3  -6  -2   18.09    1.76
   2   6   2  165.59    6.00
   2   6   2  165.79    6.10
  -2  -6  -2  170.88    6.18
  -2  -6  -2  166.90    6.13
  -2  -6  -2  168.20    8.20
   1   6   2    7.86    1.21
   1   6   2    9.67    1.03
  -1  -6  -2    5.79    1.28
  -1  -6  -2    7.34    1.25
   0   6   2  751.58   23.75
   0   6   2  704.44   23.72
   0  -6  -2  737.39   23.65
   0  -6  -2  790.71   23.86
  -1   6   2   20.97    1.50
  -1   6   2   20.89    1.48
   1  -6  -2   22.30    1.54
  -2   6   2  104.84    4.00
  -2   6   2  103.64    4.07
   2  -6  -2   99.72    4.14
  -3   6   2    5.56    1.03
  -3   6   2    7.54    1.13
   3  -6  -2    8.63    3.52
   3  -6  -2    6.22    1.24
  -4   6   2  109.49    4.67
   4  -6  -2  111.69    5.22
  -5   6   2    1.06    1.15
   5  -6  -2   -0.40    1.29
   5   6   1    2.89    1.31
  -5  -6  -1    4.98    1.62
  -5  -6  -1    3.82    1.36
   4   6   1   12.23    1.68
  -4  -6  -1    7.83    3.28
  -4  -6  -1   17.31    1.72
  -4  -6  -1   12.70    1.80
   3   6   1   41.02    2.25
   3   6   1   37.74    2.20
  -3  -6  -1   39.66    2.40
  -3  -6  -1   43.85    4.82
  -3  -6  -1   40.54    2.33
   2   6   1    3.80    0.86
   2   6   1    3.23    0.90
  -2  -6  -1    1.10    1.41
  -2  -6  -1    3.20    1.33
   1   6   1   26.63    1.69
  -1  -6  -1   27.40    1.70
  -1  -6  -1   24.65    3.85
  -1  -6  -1   27.64    3.23
  -1  -6  -1   33.21    2.22
   0   6   1    7.38    1.03
   0   6   1    7.58    1.05
   0  -6  -1    8.56    1.18
   0  -6  -1   11.95    2.17
   0  -6  -1   10.34    1.03
  -1   6   1   80.36    3.29
  -1   6   1   79.63    3.30
   1  -6  -1   84.13    3.36
   1  -6  -1   86.20    4.26
  -2   6   1   18.11    1.34
   2  -6  -1   16.06    2.65
   2  -6  -1   18.89    2.60
  -3   6   1  134.83    5.14
  -3   6   1  130.13    4.92
   3  -6  -1  131.24    7.46
   3  -6  -1  133.42    5.28
  -4   6   1    7.84    1.28
  -4   6   1    7.71    1.44
   4  -6  -1    8.36    1.58
   4  -6  -1    5.27    2.31
  -5   6   1   23.91    1.84
  -5   6   1   25.04    2.16
   5  -6  -1   24.96    2.24
   5  -6  -1   29.16    5.29
   5   6   0   -0.19    1.19
  -5  -6   0    1.46    1.47
  -5  -6   0   -4.62    6.44
   4   6   0   10.07    4.43
   4   6   0   14.38    1.70
  -4  -6   0    8.56    2.80
  -4  -6   0   11.58    1.79
  -4  -6   0   14.07    1.59
   3   6   0   14.92    1.45
   3   6   0   14.41    1.46
  -3  -6   0   13.46    1.47
  -3  -6   0   16.37    1.56
   2   6   0   10.53    1.23
   2   6   0   11.22    1.15
  -2  -6   0   10.88    1.32
  -2  -6   0   11.73    2.95
  -2  -6   0   12.91    1.17
   1   6   0    9.04    1.10
  -1  -6   0    6.28    1.76
  -1  -6   0   10.02    1.16
  -1  -6   0    9.53    1.00
   0   6   0    2.35    0.70
   0   6   0    1.70    0.66
   0  -6   0    1.43    1.18
   0  -6   0    2.28    0.77
   0  -6   0    1.70    0.80
  -1   6   0   10.25    1.13
  -1   6   0    7.80    1.04
   1  -6   0    9.72    1.25
   1  -6   0   11.21    2.24
  -2   6   0   10.45    1.17
  -2   6   0   10.78    1.14
   2  -6   0    6.86    1.69
   2  -6   0    9.98    1.57
  -3   6   0   14.40    1.49
  -3   6   0   14.14    1.34
   3  -6   0   14.17    1.60
   3  -6   0   14.20    3.21
  -4   6   0   14.59    1.63
  -4   6   0   17.00    1.53
   4  -6   0   16.40    1.78
   4  -6   0   10.11    2.71
  -5   6   0    1.88    1.12
  -5   6   0    0.89    0.93
   5  -6   0    0.13    1.22
   5  -6   0   -0.21    2.34
   5   6  -1   29.99    2.43
  -5  -6   1   29.46    2.40
  -5  -6   1   30.73    7.96
   4   6  -1    9.42    1.58
  -4  -6   1    5.17    2.68
  -4  -6   1    7.56    1.45
  -4  -6   1    6.30    1.12
   3   6  -1  135.68    5.01
   3   6  -1  135.25    5.26
   3   6  -1  136.29    7.87
  -3  -6   1  136.49    5.26
  -3  -6   1  135.08    4.99
  -3  -6   1  141.43    8.29
  -3  -6   1  140.12    5.06
   2   6  -1   16.28    1.33
   2   6  -1   15.84    1.37
  -2  -6   1   15.70    3.81
  -2  -6   1   17.76    1.41
  -2  -6   1   17.92    1.39
   1   6  -1   80.94    3.17
   1   6  -1   84.26    5.00
   1   6  -1   82.19    3.27
  -1  -6   1   82.86    3.25
  -1  -6   1   80.71    5.99
  -1  -6   1   86.29    3.33
   0   6  -1    8.73    1.08
   0   6  -1    7.62    2.00
   0   6  -1    8.30    0.93
   0  -6   1    8.41    1.15
   0  -6   1    8.27    1.08
  -1   6  -1   24.96    1.47
  -1   6  -1   23.92    1.56
  -1   6  -1   24.00    3.05
   1  -6   1   23.37    3.15
   1  -6   1   29.37    1.83
  -2   6  -1    3.86    0.86
  -2   6  -1    1.84    0.85
   2  -6   1    2.63    1.46
   2  -6   1    3.71    1.77
  -3   6  -1   38.81    2.27
  -3   6  -1   38.97    2.17
   3  -6   1   41.69    2.48
  -4   6  -1   15.20    1.56
  -4   6  -1   17.90    1.76
   4  -6   1   12.69    2.86
   4  -6   1   11.40    1.76
  -5   6  -1    2.81    1.23
  -5   6  -1    2.27    1.10
   5  -6   1    3.60    2.62
   5  -6   1    3.07    1.36
   5   6  -2    2.00    1.34
   5   6  -2   -2.47    3.03
  -5  -6   2   -3.43    2.05
  -5  -6   2   -1.77    0.99
   4   6  -2  110.93   11.41
   4   6  -2  118.41    5.02
  -4  -6   2  119.48   10.55
  -4  -6   2  111.52    4.64
  -4  -6   2  119.56    4.68
   3   6  -2    6.48    1.22
   3   6  -2    6.01    2.19
  -3  -6   2    7.29    1.29
  -3  -6   2    6.96    1.21
   2   6  -2   97.89    3.93
   2   6  -2  100.56    4.08
   2   6  -2  106.15    6.69
  -2  -6   2  111.25    3.98
  -2  -6   2  110.48    4.21
   1   6  -2   20.82    2.99
   1   6  -2   19.32    1.39
   1   6  -2   20.19    1.43
  -1  -6   2   20.15    4.09
  -1  -6   2   25.04    1.64
  -1  -6   2   22.83    1.58
   0   6  -2  716.46   23.03
   0   6  -2  704.07   22.87
   0   6  -2  755.11   25.64
   0  -6   2  739.52   23.20
   0  -6   2  709.78   22.96
  -1   6  -2   10.97    1.04
  -1   6  -2    8.61    1.20
   1  -6   2    9.87    1.37
   1  -6   2   11.49    2.80
  -2   6  -2  170.55    8.29
  -2   6  -2  171.33    6.27
  -2   6  -2  176.21    6.15
   2  -6   2  167.26    9.15
   2  -6   2  174.81    6.46
  -3   6  -2   18.68    1.68
  -3   6  -2   14.03    2.74
  -3   6  -2   18.99    1.69
   3  -6   2   19.87    1.80
  -4   6  -2   57.70    2.98
  -4   6  -2   55.20    2.99
   4  -6   2   55.25    3.15
   4  -6   2   56.60    7.14
  -5   6  -2   10.36    1.80
  -5   6  -2    8.85    1.55
   5  -6   2    6.69    1.76
   5  -6   2   11.16    3.84
   5   6  -3   12.86    2.09
   5   6  -3    8.47    3.64
  -5  -6   3   12.31    1.81
  -5  -6   3   10.40    1.89
   4   6  -3    9.99    2.53
   4   6  -3   10.03    3.13
  -4  -6   3   12.91    1.71
  -4  -6   3   13.51    1.53
  -4  -6   3    6.69    3.60
   3   6  -3  130.74    8.63
   3   6  -3  125.50    5.17
  -3  -6   3  142.71    8.31
  -3  -6   3  122.69    5.12
  -3  -6   3  130.05    4.75
   2   6  -3    3.54    0.78
   2   6  -3    0.69    2.12
  -2  -6   3    3.99    1.08
  -2  -6   3    2.94    0.81
   1   6  -3  315.72   10.33
   1   6  -3  304.34   10.36
   1   6  -3  310.09   13.40
  -1  -6   3  324.81   13.39
  -1  -6   3  314.00   11.84
   0   6  -3    1.22    1.36
   0   6  -3    2.94    0.66
   0   6  -3    3.39    0.85
   0  -6   3    2.56    1.75
   0  -6   3    2.25    0.72
  -1   6  -3  309.77   10.24
  -1   6  -3  316.62   10.57
  -1   6  -3  311.24   13.28
   1  -6   3  314.21   10.71
  -2   6  -3    6.95    1.36
  -2   6  -3    5.40    1.01
  -2   6  -3    5.47    1.86
   2  -6   3    5.26    3.52
   2  -6   3    5.05    1.20
  -3   6  -3  203.64    7.25
  -3   6  -3  203.37    7.42
  -3   6  -3  202.34   10.46
   3  -6   3  202.61    7.55
   3  -6   3  190.76   10.80
  -4   6  -3    2.66    1.82
  -4   6  -3    4.46    1.37
   4  -6   3    1.97    1.22
   4  -6   3   -1.73    2.66
  -5   6  -3   17.31    2.02
  -5   6  -3   21.59    2.12
   5  -6   3   18.10    4.42
   5  -6   3   20.00    2.28
   4   6  -4    5.46    1.41
   4   6  -4   -2.02    2.71
  -4  -6   4    2.36    1.46
   3   6  -4   16.75    3.43
   3   6  -4   17.55    1.83
  -3  -6   4   21.68    1.92
   2   6  -4    9.82    2.33
   2   6  -4   12.78    1.45
  -2  -6   4   12.72    1.67
  -2  -6   4   15.97    3.89
   1   6  -4    2.23    1.72
   1   6  -4    3.46    0.90
   1   6  -4    5.78    1.13
  -1  -6   4    2.58    1.76
  -1  -6   4    3.92    1.21
   0   6  -4   71.36    3.28
   0   6  -4   64.77    2.73
   0   6  -4   63.29    5.73
   0  -6   4   63.97    3.16
   0  -6   4   62.26    5.24
  -1   6  -4   17.04    1.19
  -1   6  -4   16.37    1.63
   1  -6   4   14.29    1.74
   1  -6   4   12.82    2.80
  -2   6  -4   20.76    1.59
  -2   6  -4   14.45    3.95
  -2   6  -4   19.93    1.97
   2  -6   4   19.39    1.85
  -3   6  -4   15.34    1.62
  -3   6  -4   13.60    1.89
   3  -6   4   16.86    1.95
   3  -6   4    7.78    4.90
  -4   6  -4   50.81    3.23
  -4   6  -4   59.94    3.03
   4  -6   4   49.81    7.59
   4  -6   4   52.14    3.26
   4   6  -5    2.28    2.80
   4   6  -5   -1.08    1.23
  -4  -6   5    0.78    1.33
   3   6  -5   12.27    3.02
   2   6  -5    2.80    1.06
   2   6  -5    2.02    2.19
  -2  -6   5    5.19    1.43
   1   6  -5   25.94    1.82
  -1  -6   5   25.77    4.79
  -1  -6   5   25.48    2.26
   0   6  -5    8.03    2.55
   0   6  -5   11.34    1.61
   0  -6   5   10.42    1.67
  -1   6  -5    8.83    2.75
  -1   6  -5    9.75    1.67
  -1   6  -5   11.51    1.37
   1  -6   5   11.31    1.71
  -2   6  -5    6.78    1.48
  -2   6  -5    6.49    1.28
  -2   6  -5    8.89    1.28
   2  -6   5    9.64    1.77
   2  -6   5    3.14    2.85
  -3   6  -5    3.13    1.18
  -3   6  -5   -1.24    2.79
  -3   6  -5    3.85    1.42
   3  -6   5    2.25    1.50
  -4   6  -5   -1.51    4.92
  -4   6  -5    1.48    1.58
  -4   6  -5    4.30    1.42
   3   6  -6    1.39    1.23
   3   6  -6   -0.11    2.48
  -3  -6   6    4.08    1.52
   2   6  -6   37.43    2.61
   2   6  -6   43.49    5.29
  -2  -6   6   33.44    2.84
   1   6  -6    5.00    1.27
   1   6  -6    0.98    2.35
  -1  -6   6   11.19    2.58
   0   6  -6   73.14    3.44
   0   6  -6   74.76    3.46
   0   6  -6   80.01    7.13
   0  -6   6   74.90    3.90
  -1   6  -6    3.23    1.12
  -1   6  -6    1.43    1.17
   1  -6   6    1.08    1.26
  -2   6  -6   11.11    1.94
  -2   6  -6    8.03    3.34
  -2   6  -6    8.54    1.55
   2  -6   6   11.85    1.88
   2  -6   6   10.21    2.00
  -3   6  -6    5.88    1.44
  -3   6  -6   11.11    2.08
  -3   6  -6    2.01    3.49
   3  -6   6    8.99    1.77
   2   6  -7    3.37    1.16
  -2  -6   7    5.18    1.63
   1   6  -7  116.72    4.81
   1   6  -7  114.14    4.51
   1   6  -7  106.14    9.05
  -1  -6   7  108.62    5.26
   0   6  -7    3.92    1.24
   0   6  -7    2.86    2.91
   0   6  -7    2.17    1.35
   0  -6   7   -0.64    1.25
  -1   6  -7   69.07    7.69
  -1   6  -7   68.96    3.61
  -1   6  -7   66.07    3.40
   1  -6   7   66.41    3.76
  -2   6  -7   -2.21    3.31
  -2   6  -7    1.28    1.38
   2  -6   7    4.67    1.96
   2  -6   7    2.83    1.43
   1   7   7    6.41    1.81
  -1  -7  -7    7.85    1.66
  -1  -7  -7    4.80    1.71
   0   7   7   58.14    3.22
   0  -7  -7   54.68    3.21
   0  -7  -7   46.66    2.95
   0  -7  -7   60.44    3.26
   0  -7  -7   57.59    3.50
  -1   7   7    3.90    1.53
   1  -7  -7    2.02    1.61
   1  -7  -7   -0.43    2.02
   1  -7  -7    2.55    1.83
   1  -7  -7    3.06    1.28
  -2   7   7   16.37    2.06
  -2   7   7   14.34    2.05
   2  -7  -7    8.94    1.82
   2  -7  -7   12.13    2.03
   2  -7  -7   10.28    1.98
   2  -7  -7   14.28    2.10
   3   7   6   13.10    2.11
  -3  -7  -6    9.35    1.99
  -3  -7  -6   12.03    2.09
   2   7   6   30.16    2.42
  -2  -7  -6   32.25    2.76
  -2  -7  -6   25.25    4.70
  -2  -7  -6   31.10    2.50
   1   7   6    4.71    1.49
  -1  -7  -6    2.99    1.60
  -1  -7  -6    3.07    1.43
   0   7   6   57.57    3.16
   0   7   6   49.67    2.90
   0  -7  -6   45.46    2.65
   0  -7  -6   53.91    3.25
   0  -7  -6   57.68    3.14
   0  -7  -6   52.40    2.91
  -1   7   6   26.61    2.12
  -1   7   6   26.47    2.17
  -1   7   6   26.97    2.11
   1  -7  -6   20.62    2.03
   1  -7  -6   24.93    2.14
   1  -7  -6   23.02    2.16
   1  -7  -6   25.14    2.21
  -2   7   6   11.07    1.80
  -2   7   6    9.73    1.70
   2  -7  -6    8.85    1.67
   2  -7  -6    7.59    1.63
   2  -7  -6    8.74    1.60
   2  -7  -6    8.90    1.55
  -3   7   6   20.25    2.07
   3  -7  -6   19.19    2.15
   3  -7  -6   16.63    2.21
   3  -7  -6   20.86    2.39
   3   7   5   77.02    3.80
  -3  -7  -5   70.97    3.94
  -3  -7  -5   73.16    3.76
  -3  -7  -5   64.58    6.52
   2   7   5    4.39    1.24
  -2  -7  -5    2.76    1.33
  -2  -7  -5    1.26    2.05
   1   7   5   52.19    2.98
   1   7   5   50.29    2.84
  -1  -7  -5   52.60    3.00
  -1  -7  -5   51.17    3.05
   0   7   5   32.11    2.29
   0   7   5   33.62    2.12
   0  -7  -5   33.80    2.33
   0  -7  -5   28.88    1.95
   0  -7  -5   33.06    2.28
  -1   7   5  109.98    4.62
  -1   7   5  114.04    4.48
  -1   7   5  113.63    4.60
   1  -7  -5  109.23    4.58
   1  -7  -5  107.47    4.49
   1  -7  -5  112.69    4.70
   1  -7  -5  111.47    4.57
  -2   7   5   27.36    2.06
  -2   7   5   27.40    2.13
   2  -7  -5   25.31    2.24
   2  -7  -5   27.85    2.24
   2  -7  -5   23.80    2.03
  -3   7   5   83.49    4.78
   3  -7  -5   85.51    4.27
  -4   7   5    8.91    1.70
   4  -7  -5   11.21    2.14
   4   7   4   34.15    2.64
  -4  -7  -4   30.29    2.78
  -4  -7  -4   35.68    2.80
   3   7   4   15.23    2.13
  -3  -7  -4   11.85    2.95
  -3  -7  -4   12.33    2.05
  -3  -7  -4   11.71    1.91
   2   7   4   25.35    2.22
   2   7   4   28.75    2.06
  -2  -7  -4   26.07    2.20
  -2  -7  -4   23.68    2.23
   1   7   4   13.59    1.58
   1   7   4   14.94    1.75
  -1  -7  -4   17.21    1.92
  -1  -7  -4   15.52    1.84
   0   7   4  147.47    5.73
   0   7   4  155.93    5.87
   0   7   4  150.23    5.53
   0  -7  -4  156.38    5.57
   0  -7  -4  153.21    5.87
   0  -7  -4  151.80    5.88
  -1   7   4    6.25    1.21
  -1   7   4    3.95    1.06
   1  -7  -4    2.64    1.27
   1  -7  -4    6.81    1.31
  -2   7   4   52.28    2.74
  -2   7   4   51.22    2.62
   2  -7  -4   51.98    2.89
  -3   7   4   11.49    1.63
  -3   7   4   10.09    1.46
   3  -7  -4    8.67    1.61
  -4   7   4   67.78    3.47
   4  -7  -4   80.02    6.19
   4  -7  -4   70.12    4.00
   4   7   3    3.42    1.47
  -4  -7  -3    5.30    1.59
  -4  -7  -3    1.68    1.43
  -4  -7  -3   -2.33    2.58
   3   7   3    9.63    1.72
   3   7   3    6.84    1.43
  -3  -7  -3    6.50    1.48
  -3  -7  -3    5.85    2.37
  -3  -7  -3    7.71    1.68
   2   7   3   91.57    4.16
   2   7   3   98.12    3.97
  -2  -7  -3   92.57    4.16
  -2  -7  -3   99.69    4.28
   1   7   3   16.44    1.40
   1   7   3   15.62    1.70
  -1  -7  -3   14.53    1.81
  -1  -7  -3   15.28    1.76
   0   7   3  318.50   10.96
   0   7   3  319.32   10.99
   0  -7  -3  335.75   11.13
   0  -7  -3  324.01   10.75
  -1   7   3   16.91    1.59
  -1   7   3   16.47    1.50
   1  -7  -3   19.13    1.88
  -2   7   3   57.23    2.80
  -2   7   3   60.14    2.87
   2  -7  -3   56.47    2.95
  -3   7   3   32.88    2.09
  -3   7   3   31.94    2.16
   3  -7  -3   32.83    2.39
  -4   7   3    6.71    1.36
   4  -7  -3    8.62    1.69
   5   7   2    1.95    1.41
  -5  -7  -2   -2.93    3.30
  -5  -7  -2    3.24    1.42
  -5  -7  -2    5.42    1.81
   4   7   2   16.69    1.88
  -4  -7  -2   18.99    2.01
  -4  -7  -2   16.45    2.02
   3   7   2   30.02    2.10
   3   7   2   33.16    2.18
  -3  -7  -2   32.59    2.33
  -3  -7  -2   24.50    4.68
  -3  -7  -2   29.78    2.29
   2   7   2   19.08    1.80
   2   7   2   17.65    1.75
  -2  -7  -2   19.83    1.93
  -2  -7  -2   22.23    3.53
  -2  -7  -2   21.73    1.95
   1   7   2   98.17    3.83
   1   7   2  102.38    4.15
  -1  -7  -2   96.92    5.58
  -1  -7  -2  110.76    5.96
  -1  -7  -2  102.25    4.19
   0   7   2   43.73    2.26
   0   7   2   40.50    2.30
   0  -7  -2   43.62    2.12
   0  -7  -2   43.18    2.36
  -1   7   2  137.13    5.14
   1  -7  -2  136.47    5.14
  -2   7   2    4.18    1.00
  -2   7   2    3.93    0.88
   2  -7  -2    3.78    1.19
  -3   7   2   32.84    1.96
  -3   7   2   32.32    2.11
   3  -7  -2   23.48    3.70
   3  -7  -2   30.81    2.27
  -4   7   2    2.40    0.97
  -4   7   2    3.73    1.06
   4  -7  -2    0.87    2.02
   4  -7  -2    1.95    1.21
  -5   7   2   13.96    1.79
   5  -7  -2   12.51    2.13
   5  -7  -2    8.05    3.08
  -5  -7  -1   25.98    2.87
  -5  -7  -1   22.88    2.48
   4   7   1   21.72    3.26
  -4  -7  -1   15.12    2.16
  -4  -7  -1   19.39    1.84
   3   7   1  141.77    5.48
   3   7   1  150.01    5.54
  -3  -7  -1  142.68    5.54
  -3  -7  -1  138.71    5.59
   2   7   1    2.79    0.86
   2   7   1    3.81    1.02
  -2  -7  -1    2.09    1.09
  -2  -7  -1    1.02    1.41
  -1  -7  -1  139.77    5.25
  -1  -7  -1  139.50    7.24
   0   7   1   16.61    1.44
   0   7   1   17.67    1.45
   0  -7  -1   18.89    4.30
   0  -7  -1   19.11    1.57
   0  -7  -1   17.21    2.60
   0  -7  -1   18.27    1.43
  -1   7   1   54.70    2.74
  -1   7   1   56.00    3.04
   1  -7  -1   54.76    2.68
   1  -7  -1   55.60    4.08
   1  -7  -1   56.08    3.88
  -2   7   1    9.55    1.21
  -2   7   1   11.49    1.27
   2  -7  -1   12.05    1.46
   2  -7  -1    8.35    2.04
  -3   7   1   40.89    2.28
  -3   7   1   40.86    2.22
   3  -7  -1   36.73    2.41
   3  -7  -1   39.23    4.37
  -4   7   1   20.52    1.88
  -4   7   1   18.14    1.67
   4  -7  -1   18.67    1.94
   4  -7  -1   21.32    4.41
  -5   7   1   19.66    2.05
  -5   7   1   23.21    1.77
   5  -7  -1   22.62    2.28
   5  -7  -1   14.81    4.41
   5   7   0    4.04    1.40
  -5  -7   0   -0.85    3.64
  -5  -7   0    3.80    1.62
   4   7   0  142.45    5.58
   4   7   0  130.37    5.17
  -4  -7   0  132.99    5.47
  -4  -7   0  139.04   10.71
  -4  -7   0  131.46    5.25
   3   7   0   38.66    2.27
   3   7   0   40.22    6.15
   3   7   0   41.67    2.30
  -3  -7   0   36.59    5.06
  -3  -7   0   39.54    2.36
  -3  -7   0   40.04    2.39
   2   7   0   55.57    2.54
  -2  -7   0   58.07    2.79
  -2  -7   0   57.66    2.51
  -2  -7   0   55.37    5.02
   1   7   0   23.34    1.63
  -1  -7   0   22.88    1.67
  -1  -7   0   24.36    1.54
   0   7   0  248.58    8.56
   0   7   0  247.56    8.64
   0  -7   0  257.13    8.66
   0  -7   0  257.51    8.66
   0  -7   0  256.83   10.80
  -1   7   0   20.98    1.55
  -1   7   0   22.62    1.77
   1  -7   0   27.89    3.23
   1  -7   0   23.73    1.74
  -2   7   0   53.50    2.61
  -2   7   0   57.73    2.70
   2  -7   0   56.26    2.87
   2  -7   0   55.44    4.55
  -3   7   0   38.22    2.19
  -3   7   0   34.87    2.24
   3  -7   0   40.61    4.66
   3  -7   0   40.53    2.51
  -4   7   0  129.52    5.08
  -4   7   0  134.94    5.41
   4  -7   0  125.50    8.74
   4  -7   0  127.09    6.08
  -5   7   0    4.59    1.36
  -5   7   0    3.75    2.02
   5  -7   0    2.77    1.41
   5  -7   0    4.31    2.69
   5   7  -1   18.57    2.13
  -5  -7   1   14.77    5.03
  -5  -7   1   18.09    2.15
   4   7  -1   18.45    1.67
   4   7  -1   20.68    2.06
  -4  -7   1   17.68    1.91
  -4  -7   1   16.64    3.80
  -4  -7   1   19.97    1.88
   3   7  -1   39.99    2.33
  -3  -7   1   41.29    2.32
  -3  -7   1   38.50    2.21
  -3  -7   1   34.64    4.85
   2   7  -1   12.09    1.26
   2   7  -1   13.35    3.19
   2   7  -1   11.78    1.33
  -2  -7   1   11.82    1.37
  -2  -7   1   11.71    1.33
  -2  -7   1   10.46    2.45
   1   7  -1   53.92    3.80
   1   7  -1   55.26    2.55
  -1  -7   1   56.06    2.57
  -1  -7   1   53.43    4.70
  -1  -7   1   58.03    2.66
   0   7  -1   17.17    2.48
   0   7  -1   15.85    1.37
   0   7  -1   16.46    1.28
   0  -7   1   17.27    1.52
   0  -7   1   18.89    1.40
  -1   7  -1  141.72    5.54
  -1   7  -1  135.47    5.05
   1  -7   1  138.81    7.66
  -2   7  -1    3.63    0.90
  -2   7  -1    3.22    0.89
   2  -7   1    1.17    1.65
   2  -7   1    2.00    0.99
  -3   7  -1  151.54    5.59
  -3   7  -1  138.66    5.43
   3  -7   1  139.59    5.71
  -4   7  -1   19.33    1.67
  -4   7  -1   18.70    1.93
   4  -7   1   16.45    2.52
   4  -7   1   21.94    4.68
  -5   7  -1   28.76    2.36
  -5   7  -1   27.17    2.05
   5  -7   1   26.92    2.54
   5   7  -2   15.05    2.11
  -5  -7   2   16.33    2.01
  -5  -7   2   11.01    1.89
   4   7  -2    3.17    1.81
  -4  -7   2    2.85    1.14
  -4  -7   2   -0.31    2.75
   3   7  -2   32.84    2.32
   3   7  -2   34.51    4.81
  -3  -7   2   33.75    2.09
  -3  -7   2   42.71    5.17
  -3  -7   2   35.91    2.25
   2   7  -2    3.45    1.00
   2   7  -2    1.85    1.75
   2   7  -2    5.77    1.17
  -2  -7   2    4.06    0.96
  -2  -7   2    5.62    1.32
  -2  -7   2    5.24    2.20
   1   7  -2  137.30    5.00
   1   7  -2  137.70    5.19
   1   7  -2  139.29    7.70
  -1  -7   2  143.74    5.11
  -1  -7   2  143.49    5.40
  -1  -7   2  153.02   11.04
   0   7  -2   36.95    3.02
   0   7  -2   43.06    4.02
   0   7  -2   41.57    1.97
   0  -7   2   37.51    3.29
   0  -7   2   31.68    4.45
   0  -7   2   42.82    2.02
  -1   7  -2   98.82    4.09
  -1   7  -2  103.93    5.89
  -1   7  -2  106.38    3.94
   1  -7   2  101.68    6.67
   1  -7   2  102.79    4.31
  -2   7  -2   20.19    1.75
  -2   7  -2   23.95    3.37
  -2   7  -2   19.91    1.56
   2  -7   2   24.85    4.05
   2  -7   2   22.28    2.01
  -3   7  -2   30.46    2.09
  -3   7  -2   29.88    2.11
   3  -7   2   30.25    2.31
   3  -7   2   27.04    4.55
  -4   7  -2   16.09    1.77
   4  -7   2   13.75    1.93
  -5   7  -2    4.48    1.44
  -5   7  -2    4.47    1.27
   5  -7   2    3.60    1.51
   5  -7   2    1.50    3.21
   4   7  -3    8.82    1.79
  -4  -7   3    9.55    1.67
  -4  -7   3    8.52    1.48
   3   7  -3   33.34    6.37
   3   7  -3   36.31    2.36
  -3  -7   3   32.18    1.96
  -3  -7   3   31.71    2.32
   2   7  -3   61.40    2.92
   2   7  -3   57.87    2.75
  -2  -7   3   67.53    3.23
  -2  -7   3   67.96    2.76
   1   7  -3   17.29    3.51
   1   7  -3   15.92    1.33
   1   7  -3   20.08    1.53
  -1  -7   3   18.49    1.72
  -1  -7   3   17.70    1.33
   0   7  -3  313.24   10.25
   0   7  -3  307.59   13.31
   0   7  -3  304.43   10.51
   0  -7   3  313.09   14.27
   0  -7   3  328.10   10.31
   0  -7   3  310.95   10.83
  -1   7  -3   15.48    3.33
  -1   7  -3   14.40    1.56
  -1   7  -3   15.02    1.26
   1  -7   3    9.79    2.88
   1  -7   3   15.25    1.69
  -2   7  -3   93.60    4.09
  -2   7  -3   88.23    6.42
  -2   7  -3   93.66    3.80
   2  -7   3  104.69    7.10
   2  -7   3   94.64    4.23
  -3   7  -3    9.04    1.54
  -3   7  -3    3.92    3.14
  -3   7  -3    8.26    1.45
   3  -7   3    8.24    2.75
   3  -7   3    8.34    1.61
  -4   7  -3    4.00    1.40
  -4   7  -3    5.11    1.29
   4  -7   3    6.82    1.64
   4  -7   3    2.92    3.25
   4   7  -4   70.52    3.65
   4   7  -4   51.34    7.93
  -4  -7   4   68.27    3.64
  -4  -7   4   67.40    3.09
   3   7  -4    8.50    2.90
   3   7  -4   12.74    1.72
  -3  -7   4    4.20    3.84
  -3  -7   4    9.05    1.67
   2   7  -4   50.07    2.42
   2   7  -4   51.91    2.60
   2   7  -4   52.34    5.48
  -2  -7   4   45.61    5.74
  -2  -7   4   48.38    2.90
   1   7  -4    3.89    0.98
   1   7  -4    1.69    2.95
   1   7  -4    3.56    0.97
  -1  -7   4    6.53    2.24
  -1  -7   4    4.06    1.27
   0   7  -4  136.08    5.25
   0   7  -4  143.52    8.51
   0  -7   4  150.46    8.60
   0  -7   4  133.95    5.60
  -1   7  -4   11.60    1.25
  -1   7  -4   14.52    1.67
   1  -7   4   14.35    1.82
  -2   7  -4   24.29    1.67
  -2   7  -4   23.19    2.10
  -2   7  -4   21.40    4.72
   2  -7   4   22.16    2.14
  -3   7  -4   15.55    1.86
  -3   7  -4   14.20    1.78
   3  -7   4   15.09    3.33
  -4   7  -4   36.16    2.58
  -4   7  -4   40.95    2.76
   4  -7   4   40.74    2.82
   4   7  -5    3.20    3.09
  -4  -7   5    4.91    1.73
   3   7  -5   82.63    3.77
   3   7  -5   71.16    7.84
  -3  -7   5   75.70    3.95
   2   7  -5   20.55    3.74
   2   7  -5   23.87    1.92
  -2  -7   5   27.42    3.93
   1   7  -5  104.58    4.17
   1   7  -5  104.95    4.18
   1   7  -5  108.79    7.49
  -1  -7   5   99.58    8.69
  -1  -7   5   98.50    4.68
   0   7  -5   32.41    2.11
   0   7  -5   33.51    5.04
   0   7  -5   29.38    2.02
   0  -7   5   31.48    2.40
   0  -7   5   25.16    5.24
  -1   7  -5   54.24    3.03
  -1   7  -5   55.46    6.16
   1  -7   5   56.21    6.05
   1  -7   5   54.97    3.17
  -2   7  -5    4.34    1.34
  -2   7  -5    7.98    2.93
   2  -7   5    1.77    3.21
  -3   7  -5   82.51    4.03
  -3   7  -5   95.21    8.49
  -3   7  -5   81.05    3.73
   3  -7   5   57.86   12.74
   3  -7   5   79.13    4.14
   3   7  -6   17.45    2.00
   3   7  -6   10.62    3.39
  -3  -7   6   17.34    2.25
   2   7  -6    3.85    2.85
   2   7  -6    8.47    1.62
  -2  -7   6   12.12    2.09
   1   7  -6   22.18    1.85
   1   7  -6   26.01    1.83
  -1  -7   6   19.00    2.37
   0   7  -6   53.86    6.68
   0   7  -6   52.14    2.77
   0   7  -6   51.20    2.71
   0  -7   6   46.73    3.18
  -1   7  -6   -1.94    4.19
  -1   7  -6    2.74    1.29
   1  -7   6    0.39    1.32
  -2   7  -6   38.54    2.61
  -2   7  -6   30.39    7.16
   2  -7   6   34.77    2.78
  -3   7  -6    5.68    5.55
  -3   7  -6   12.63    2.26
  -3   7  -6    8.67    1.68
   2   7  -7    9.96    3.58
   2   7  -7   14.14    1.93
  -2  -7   7   18.00    2.54
   1   7  -7    4.70    1.12
   1   7  -7   -0.14    2.63
   1   7  -7    2.33    1.29
   0   7  -7   53.81    3.05
   0   7  -7   45.36    7.48
   0  -7   7   52.80    3.44
  -1   7  -7    5.19    1.61
  -1   7  -7    5.93    1.54
  -1   7  -7    4.10    3.52
   1  -7   7   10.51    2.10
   0   8   7    1.06    1.45
   0  -8  -7    3.22    1.46
   0  -8  -7    2.66    1.43
   0  -8  -7   -0.21    1.70
   2   8   6   18.24    2.21
  -2  -8  -6   14.41    2.26
  -2  -8  -6   18.75    2.54
  -2  -8  -6   11.78    2.97
   1   8   6   33.91    2.67
  -1  -8  -6   25.20    2.66
  -1  -8  -6   29.86    2.56
   0   8   6   54.14    3.17
   0   8   6   55.43    3.01
   0  -8  -6   46.97    2.78
   0  -8  -6   49.99    3.15
   0  -8  -6   53.02    3.26
   0  -8  -6   56.85    3.19
  -1   8   6   19.17    2.00
  -1   8   6   15.56    2.35
  -1   8   6   14.38    2.05
   1  -8  -6   15.44    1.99
   1  -8  -6   14.10    1.81
   1  -8  -6   17.43    2.13
   1  -8  -6   17.31    2.19
  -2   8   6   10.84    1.97
   2  -8  -6    8.89    1.76
   2  -8  -6   10.54    1.77
   2  -8  -6    6.92    1.68
   3   8   5   22.21    2.28
  -3  -8  -5   19.29    2.54
  -3  -8  -5   23.90    5.33
  -3  -8  -5   25.83    2.55
   2   8   5   35.91    2.62
   2   8   5   32.04    3.12
  -2  -8  -5   36.46    2.68
  -2  -8  -5   31.20    2.78
   1   8   5   42.44    2.75
   1   8   5   43.54    2.59
  -1  -8  -5   45.87    3.64
  -1  -8  -5   43.72    3.05
   0   8   5   93.30    4.19
   0   8   5   91.48    3.88
   0  -8  -5   83.79    4.13
   0  -8  -5   97.63    4.23
   0  -8  -5   85.66    3.85
  -1   8   5   66.23    3.38
  -1   8   5   67.88    3.37
   1  -8  -5   64.77    3.18
   1  -8  -5   61.83    3.45
   1  -8  -5   65.22    3.39
  -2   8   5   61.98    3.39
  -2   8   5   60.37    3.31
   2  -8  -5   62.82    4.63
   2  -8  -5   61.48    3.37
   2  -8  -5   65.52    3.38
  -3   8   5   22.24    2.09
  -3   8   5   25.35    2.23
   3  -8  -5   18.80    2.35
   3   8   4   39.18    2.64
  -3  -8  -4   37.57    2.79
  -3  -8  -4   33.97    2.83
  -3  -8  -4   45.10    5.65
   2   8   4   14.51    1.84
   2   8   4   11.32    1.59
  -2  -8  -4   12.69    2.09
  -2  -8  -4   11.67    2.08
   1   8   4   38.05    2.53
   1   8   4   39.87    2.30
  -1  -8  -4   35.85    2.67
  -1  -8  -4   36.22    2.66
   0   8   4   64.97    3.14
   0   8   4   63.59    3.30
   0  -8  -4   59.53    3.21
   0  -8  -4   62.45    2.85
   0  -8  -4   61.38    3.33
  -1   8   4   90.97    4.05
  -1   8   4   93.09    4.11
   1  -8  -4   92.44    4.00
   1  -8  -4   93.27    4.22
  -2   8   4   14.10    1.67
  -2   8   4   14.70    1.73
   2  -8  -4   19.28    1.94
  -3   8   4   64.22    3.18
  -3   8   4   69.46    3.44
   3  -8  -4   65.69    3.65
  -4   8   4   17.79    1.93
   4  -8  -4   12.37    2.14
   4   8   3    6.67    1.62
  -4  -8  -3    6.27    1.92
  -4  -8  -3    1.35    4.81
   3   8   3    7.22    1.48
   3   8   3    7.23    1.46
  -3  -8  -3   11.34    1.93
  -3  -8  -3    4.63    1.56
  -3  -8  -3    4.15    2.74
   2   8   3   12.41    1.81
   2   8   3   12.13    1.53
  -2  -8  -3    8.88    1.62
  -2  -8  -3   10.71    1.84
   1   8   3    5.29    1.05
   1   8   3    4.58    1.26
  -1  -8  -3    4.38    1.45
   0   8   3   38.61    2.28
   0   8   3   37.46    2.33
   0  -8  -3   38.41    2.13
   0  -8  -3   35.44    2.45
  -1   8   3    5.15    1.20
  -1   8   3    8.41    1.41
   1  -8  -3    7.21    1.34
   1  -8  -3    5.72    1.45
  -2   8   3   15.13    1.62
  -2   8   3   12.64    1.62
   2  -8  -3   13.80    1.74
  -3   8   3    6.83    1.37
  -3   8   3    7.71    1.54
   3  -8  -3    5.66    2.08
   3  -8  -3    7.31    1.61
  -4   8   3   21.65    1.90
  -4   8   3   19.40    1.94
   4  -8  -3   23.38    4.82
   4  -8  -3   20.68    2.39
   4   8   2   17.71    2.04
  -4  -8  -2   14.55    2.07
  -4  -8  -2   11.10    2.11
   3   8   2   25.07    2.05
   3   8   2   30.63    2.20
  -3  -8  -2   24.72    5.24
  -3  -8  -2   26.78    2.39
  -3  -8  -2   26.81    3.79
   2   8   2    3.39    1.13
   2   8   2    3.38    0.97
  -2  -8  -2    0.67    1.27
  -2  -8  -2    2.73    1.37
   1   8   2   30.47    2.10
  -1  -8  -2   24.20    4.23
  -1  -8  -2   31.81    2.23
   0   8   2   14.81    1.57
   0   8   2   12.91    1.47
   0  -8  -2   11.69    1.60
   0  -8  -2   12.00    2.50
   0  -8  -2   13.84    1.38
  -1   8   2    2.23    0.88
  -1   8   2    2.00    0.96
   1  -8  -2    2.57    1.00
  -2   8   2    2.61    0.99
  -2   8   2    1.72    0.89
   2  -8  -2    1.75    0.97
   2  -8  -2    1.13    1.39
   2  -8  -2   -1.41    1.86
  -3   8   2    5.43    1.03
  -3   8   2    3.87    1.22
   3  -8  -2    4.56    1.94
   3  -8  -2    5.84    1.45
  -4   8   2    7.19    1.43
  -4   8   2    5.50    1.42
   4  -8  -2    6.26    2.56
   4  -8  -2    6.15    1.45
   4   8   1   91.13    4.11
   4   8   1   99.05    4.32
  -4  -8  -1   86.69    4.30
  -4  -8  -1  102.69    8.28
  -4  -8  -1   90.72    4.20
   3   8   1   32.46    2.25
   3   8   1   30.29    2.10
  -3  -8  -1   27.57    2.32
  -3  -8  -1   34.65    2.40
  -3  -8  -1   29.80    5.28
   2   8   1   71.07    3.33
   2   8   1   70.78    3.10
  -2  -8  -1   70.91    3.43
   1   8   1   56.11    2.81
  -1  -8  -1   58.60    2.56
  -1  -8  -1   52.84    4.84
  -1  -8  -1   55.67    2.87
   0   8   1  127.56    4.96
   0   8   1  126.28    4.89
   0  -8  -1  124.31    5.00
   0  -8  -1  134.02    6.92
   0  -8  -1  130.44    4.87
   0  -8  -1  121.47    7.62
  -1   8   1   31.34    1.96
  -1   8   1   31.78    1.98
   1  -8  -1   30.52    2.10
   1  -8  -1   29.56    3.50
   1  -8  -1   28.21    4.30
  -2   8   1   10.71    1.33
  -2   8   1   10.30    1.41
   2  -8  -1    9.72    1.63
   2  -8  -1    5.95    2.33
  -3   8   1   16.94    1.63
  -3   8   1   16.39    1.59
   3  -8  -1   14.42    1.92
   3  -8  -1   19.23    4.09
  -4   8   1   51.83    2.77
  -4   8   1   55.85    2.95
   4  -8  -1   48.58    3.18
   4   8   0   15.97    1.81
   4   8   0   17.31    1.87
  -4  -8   0   11.34    3.23
  -4  -8   0   15.50    1.92
   3   8   0  190.28    6.96
   3   8   0  185.57    6.91
  -3  -8   0  200.22   11.09
  -3  -8   0  184.10    7.05
  -3  -8   0  187.94    7.03
   2   8   0   38.10    2.05
   2   8   0   36.18    2.26
  -2  -8   0   37.14    2.08
  -2  -8   0   40.67    2.35
  -2  -8   0   36.65    4.56
   1   8   0  110.19    4.38
  -1  -8   0  110.08    4.27
  -1  -8   0  109.66    6.99
  -1  -8   0  107.94    4.39
   0   8   0  200.25    7.20
   0   8   0  202.79    7.11
   0  -8   0  203.44    7.22
   0  -8   0  201.67    7.22
  -1   8   0  101.77    4.20
  -1   8   0  108.39    4.35
   1  -8   0  112.11    6.66
   1  -8   0  109.81    4.45
  -2   8   0   40.28    2.24
  -2   8   0   35.94    2.14
   2  -8   0   33.90    2.42
  -3   8   0  179.20    6.64
  -3   8   0  177.17    6.69
   3  -8   0  185.72   10.05
   3  -8   0  172.97    6.93
  -4   8   0   12.81    1.65
  -4   8   0   15.53    1.77
   4  -8   0   10.85    3.00
   4  -8   0   14.92    1.98
   4   8  -1   55.40    3.05
   4   8  -1   57.14    2.85
  -4  -8   1   54.88    3.04
  -4  -8   1   59.95    3.71
  -4  -8   1   45.30    7.36
   3   8  -1   16.05    1.70
   3   8  -1   13.45    1.61
  -3  -8   1   12.79    3.28
  -3  -8   1   15.84    1.74
  -3  -8   1   15.83    1.61
   2   8  -1    8.19    1.99
   2   8  -1    8.63    1.38
   2   8  -1   10.41    1.27
  -2  -8   1    9.78    1.43
  -2  -8   1    9.68    1.45
  -2  -8   1    5.48    2.33
   1   8  -1   33.03    4.60
   1   8  -1   32.17    1.99
  -1  -8   1   35.89    4.44
  -1  -8   1   34.67    2.16
   0   8  -1  123.68    4.83
   0   8  -1  114.17    5.23
   0  -8   1  126.92    7.67
   0  -8   1  129.07    5.40
   0  -8   1  129.67    4.97
  -1   8  -1   54.90    2.71
  -1   8  -1   55.55    2.63
   1  -8   1   55.02    5.08
   1  -8   1   61.09    3.05
  -2   8  -1   70.48    3.28
  -2   8  -1   67.27    3.13
   2  -8   1   71.39    3.50
   2  -8   1   69.96    6.76
  -3   8  -1   28.82    2.03
  -3   8  -1   29.95    2.03
   3  -8   1   23.81    4.93
   3  -8   1   25.88    2.29
  -4   8  -1   89.33    4.19
  -4   8  -1   90.25    4.07
   4  -8   1   91.53    4.40
   4  -8   1   95.55    8.04
   4   8  -2    6.22    1.33
  -4  -8   2    4.91    1.42
  -4  -8   2    5.45    3.80
   3   8  -2    4.35    1.08
   3   8  -2    5.14    1.25
   3   8  -2    0.69    2.51
  -3  -8   2    0.98    2.81
  -3  -8   2    4.07    1.20
  -3  -8   2    4.17    1.25
   2   8  -2    3.24    0.86
   2   8  -2    1.28    1.89
  -2  -8   2    4.04    1.18
  -2  -8   2    2.76    1.24
  -2  -8   2    0.02    2.07
   1   8  -2    1.08    1.86
   1   8  -2    2.91    0.90
  -1  -8   2    3.09    1.07
  -1  -8   2    0.05    1.96
  -1  -8   2    1.28    0.93
   0   8  -2    8.82    2.01
   0   8  -2   13.11    1.22
   0   8  -2   10.43    1.37
   0  -8   2   11.74    1.56
   0  -8   2    6.69    2.46
   0  -8   2   11.27    1.32
  -1   8  -2   30.35    1.83
  -1   8  -2   33.50    3.76
  -1   8  -2   26.59    2.02
   1  -8   2   32.33    2.24
  -2   8  -2    2.11    0.91
  -2   8  -2    2.57    1.08
   2  -8   2    3.41    2.23
   2  -8   2    3.23    1.19
  -3   8  -2   26.10    1.91
  -3   8  -2   24.28    2.00
   3  -8   2   22.96    4.72
   3  -8   2   25.31    3.62
  -4   8  -2   14.08    1.76
  -4   8  -2   13.20    1.80
   4  -8   2   20.18    4.88
   4  -8   2   10.04    1.97
   4   8  -3   17.17    4.38
   4   8  -3   25.49    2.22
  -4  -8   3   19.06    2.11
  -4  -8   3   22.97    1.94
   3   8  -3    6.99    1.38
   3   8  -3    2.84    2.94
  -3  -8   3   11.78    3.19
  -3  -8   3    8.74    1.76
  -3  -8   3    7.53    1.40
   2   8  -3   14.07    1.47
   2   8  -3   17.77    4.16
   2   8  -3   14.51    1.54
  -2  -8   3   11.64    2.82
  -2  -8   3   15.04    1.47
  -2  -8   3   14.57    1.85
   1   8  -3    5.90    1.06
   1   8  -3    4.94    2.11
  -1  -8   3    6.30    1.33
  -1  -8   3    7.41    1.23
  -1  -8   3    7.22    2.07
   0   8  -3   34.16    2.16
   0   8  -3   35.47    1.89
   0   8  -3   34.93    4.28
   0  -8   3   37.57    1.98
   0  -8   3   38.39    2.56
   0  -8   3   43.03    5.00
  -1   8  -3    4.56    1.12
  -1   8  -3    2.95    1.39
  -1   8  -3    2.80    1.92
   1  -8   3    5.45    1.38
   1  -8   3    2.33    2.30
  -2   8  -3    3.66    4.64
  -2   8  -3    8.85    1.34
  -2   8  -3   11.03    1.60
   2  -8   3    8.82    1.73
   2  -8   3   10.46    2.65
  -3   8  -3    5.79    1.26
   3  -8   3    2.69    1.31
   3  -8   3    5.67    2.68
  -4   8  -3    8.45    1.49
  -4   8  -3    9.04    1.70
   4  -8   3    5.80    1.66
   4   8  -4    7.35    4.74
   4   8  -4   14.96    2.16
  -4  -8   4   12.65    1.86
  -4  -8   4   16.98    2.17
   3   8  -4   70.35    7.69
  -3  -8   4   70.32    4.74
   2   8  -4   15.24    1.62
   2   8  -4   13.12    1.48
  -2  -8   4   10.49    1.85
   1   8  -4   79.59    3.50
   1   8  -4   86.79    7.07
  -1  -8   4   82.09    3.96
   0   8  -4   58.94    2.90
   0   8  -4   58.40    2.46
   0  -8   4   60.04    2.56
   0  -8   4   53.83    7.86
   0  -8   4   51.37    3.17
  -1   8  -4   36.68    1.91
  -1   8  -4   34.97    2.28
  -1   8  -4   34.14    4.90
   1  -8   4   30.91    2.53
  -2   8  -4    7.70    2.85
  -2   8  -4   11.27    1.51
  -2   8  -4   14.79    1.83
   2  -8   4    7.89    3.14
   2  -8   4   14.13    2.11
  -3   8  -4   40.19    2.49
  -3   8  -4   39.08    2.87
   3  -8   4   40.47    2.90
   3   8  -5   24.68    2.24
  -3  -8   5   20.59    2.46
   2   8  -5   51.14    6.65
   2   8  -5   56.86    2.85
  -2  -8   5   55.62    3.35
   1   8  -5   61.56    2.98
   1   8  -5   63.80    6.78
   1   8  -5   62.84    3.04
  -1  -8   5   59.23    3.58
  -1  -8   5   68.80    8.20
   0   8  -5   88.12    3.96
   0   8  -5   94.95    7.46
   0  -8   5  101.69    7.71
   0  -8   5   83.26    4.30
  -1   8  -5   46.82    2.21
  -1   8  -5   38.83    5.74
  -1   8  -5   45.68    3.36
   1  -8   5   44.04    2.92
  -2   8  -5   35.29    2.60
  -2   8  -5   33.28    2.09
   2  -8   5   27.55    2.61
   2  -8   5   25.05    6.85
  -3   8  -5   29.16    2.06
  -3   8  -5   24.01    2.40
   3  -8   5   23.36    2.55
   2   8  -6    3.62    3.31
   2   8  -6    8.75    1.40
   1   8  -6   19.09    1.78
   1   8  -6   15.62    1.81
   1   8  -6   15.19    3.71
  -1  -8   6   12.92    2.33
   0   8  -6   47.24    2.62
   0   8  -6   55.29    3.13
   0  -8   6   47.69    3.29
  -1   8  -6   14.99    5.51
  -1   8  -6   23.85    2.25
   1  -8   6   28.78    2.64
  -2   8  -6    8.87    4.20
   2  -8   6   12.46    2.22
   0   8  -7    2.48    1.26
   0   8  -7    1.86    1.56
   0   8  -7   -2.38    3.40
   0  -8   7    4.14    1.63
   1   9   6   22.98    2.26
   1   9   6   20.44    2.48
  -1  -9  -6   24.77    2.74
  -1  -9  -6   21.00    2.50
   0   9   6   16.47    2.22
   0  -9  -6   17.28    2.31
   0  -9  -6   15.28    1.91
   0  -9  -6   18.49    2.33
   0  -9  -6   14.49    2.26
  -1   9   6   48.81    2.92
  -1   9   6   46.42    2.98
   1  -9  -6   41.03    3.58
   1  -9  -6   45.18    3.07
   1  -9  -6   52.23    3.02
   2   9   5   24.63    2.09
   2   9   5   21.57    2.44
  -2  -9  -5   20.91    4.96
  -2  -9  -5   22.56    2.50
  -2  -9  -5   20.49    2.53
   1   9   5    9.99    1.95
   1   9   5    6.50    1.57
  -1  -9  -5    5.66    1.69
   0   9   5   58.90    3.25
   0  -9  -5   49.85    2.84
   0  -9  -5   60.06    3.28
   0  -9  -5   53.86    3.26
  -1   9   5   37.27    2.54
  -1   9   5   32.66    2.60
   1  -9  -5   33.17    2.42
   1  -9  -5   36.34    2.68
   1  -9  -5   30.18    2.61
  -2   9   5   16.59    2.19
  -2   9   5   17.22    1.99
   2  -9  -5   14.43    2.08
   2  -9  -5   17.41    2.13
   3   9   4   19.43    2.08
   3   9   4   23.01    2.41
  -3  -9  -4   23.41    2.62
  -3  -9  -4   21.75    2.60
  -3  -9  -4   31.27    5.60
   2   9   4   17.95    1.91
   2   9   4   21.95    2.24
  -2  -9  -4   17.03    2.45
  -2  -9  -4   16.93    4.49
  -2  -9  -4   17.61    2.31
   1   9   4   21.93    2.11
   1   9   4   20.42    1.88
  -1  -9  -4   22.04    2.42
  -1  -9  -4   15.10    2.97
  -1  -9  -4   19.15    2.35
   0  -9  -4   23.68    1.87
   0  -9  -4   27.30    3.42
  -1   9   4   33.79    2.43
  -1   9   4   34.32    2.76
   1  -9  -4   37.58    2.38
   1  -9  -4   32.07    2.59
  -2   9   4    3.40    1.25
  -2   9   4    1.64    1.23
   2  -9  -4    3.44    1.53
   2  -9  -4    3.72    1.66
  -3   9   4   16.32    1.95
  -3   9   4   17.22    1.93
   3  -9  -4   14.48    2.16
   3   9   3   52.32    3.14
  -3  -9  -3   49.84    3.32
  -3  -9  -3   55.73    3.39
  -3  -9  -3   60.72    6.74
   2   9   3   33.34    2.53
   2   9   3   33.26    2.27
  -2  -9  -3   36.26    4.94
  -2  -9  -3   35.85    2.72
  -2  -9  -3   35.38    2.69
   1   9   3   65.20    3.38
  -1  -9  -3   62.25    3.46
   0   9   3   97.29    4.28
   0   9   3   97.37    4.37
   0  -9  -3  102.22    4.17
   0  -9  -3  100.42    4.53
  -1   9   3   46.77    2.77
  -1   9   3   50.64    2.82
   1  -9  -3   48.33    2.95
   1  -9  -3   53.12    2.77
  -2   9   3   30.66    2.16
  -2   9   3   26.35    2.10
   2  -9  -3   24.63    2.17
  -3   9   3   32.80    2.31
  -3   9   3   30.37    2.22
   3  -9  -3   28.24    2.50
   3  -9  -3   22.46    4.40
   4   9   2   28.60    2.34
  -4  -9  -2   25.56    2.60
  -4  -9  -2   25.46    2.54
   3   9   2   57.41    3.25
   3   9   2   62.76    3.11
  -3  -9  -2   59.04    3.42
  -3  -9  -2   58.04    6.86
  -3  -9  -2   60.71    3.41
   2   9   2   29.63    1.94
   2   9   2   27.19    2.42
  -2  -9  -2   31.10    2.49
  -2  -9  -2   29.65    2.46
  -2  -9  -2   28.72    4.71
   1   9   2   80.93    3.81
  -1  -9  -2   80.78    3.90
  -1  -9  -2   85.56    6.24
   0   9   2  119.32    4.88
   0   9   2  114.62    4.78
   0  -9  -2  117.92    4.70
   0  -9  -2  117.38    4.97
  -1   9   2   45.81    2.56
  -1   9   2   45.59    2.51
   1  -9  -2   42.06    2.61
   1  -9  -2   38.50    2.63
  -2   9   2   19.59    1.76
  -2   9   2   19.48    1.76
   2  -9  -2   19.78    3.57
   2  -9  -2   16.25    1.95
  -3   9   2   31.34    2.14
  -3   9   2   31.96    2.32
   3  -9  -2   29.22    2.48
   3  -9  -2   32.06    4.59
  -4   9   2   52.67    3.16
  -4   9   2   55.47    3.28
   4  -9  -2   60.02    6.25
   4  -9  -2   55.39    3.51
   4   9   1   16.51    2.09
   4   9   1   13.98    2.02
  -4  -9  -1   12.89    2.16
  -4  -9  -1   11.79    2.08
   3   9   1   25.34    2.01
   3   9   1   25.55    2.08
  -3  -9  -1   23.85    2.28
  -3  -9  -1   25.98    2.32
   2   9   1   13.18    1.77
   2   9   1    9.74    1.37
  -2  -9  -1   10.35    1.81
   1   9   1    5.47    1.24
  -1  -9  -1    4.67    1.39
  -1  -9  -1    4.43    1.08
   0   9   1   80.60    3.63
   0   9   1   84.15    3.71
   0  -9  -1   80.37    3.79
   0  -9  -1   84.34    3.71
  -1   9   1   41.20    2.39
  -1   9   1   41.61    2.41
   1  -9  -1   43.05    4.76
   1  -9  -1   42.51    2.56
  -2   9   1   32.90    2.27
  -2   9   1   36.37    2.25
   2  -9  -1   35.36    2.47
  -3   9   1   50.61    2.93
  -3   9   1   56.35    2.84
   3  -9  -1   52.42    3.24
  -4   9   1   32.24    2.31
  -4   9   1   30.22    2.11
   4  -9  -1   24.74    2.55
   4   9   0   64.64    3.33
  -4  -9   0   68.90    7.40
  -4  -9   0   60.06    4.71
  -4  -9   0   57.69    3.32
   3   9   0   28.80    1.97
   3   9   0   26.83    2.20
  -3  -9   0   29.48    2.37
  -3  -9   0   28.04    2.41
  -3  -9   0   31.30    5.49
   2   9   0   54.27    2.86
  -2  -9   0   53.04    5.69
  -2  -9   0   53.37    2.65
  -2  -9   0   51.52    2.93
   1   9   0   54.96    2.92
  -1  -9   0   65.91    6.62
  -1  -9   0   67.97    3.81
  -1  -9   0   57.43    3.02
   0   9   0   -0.05    0.75
   0   9   0    1.34    0.92
   0  -9   0    1.53    1.08
   0  -9   0    1.54    1.10
  -1   9   0   58.19    2.89
  -1   9   0   56.04    2.78
   1  -9   0   56.13    5.09
   1  -9   0   55.50    3.06
  -2   9   0   50.90    2.75
  -2   9   0   54.92    2.75
   2  -9   0   46.34    5.19
   2  -9   0   48.32    2.95
  -3   9   0   29.14    2.15
  -3   9   0   29.33    2.12
   3  -9   0   22.94    4.74
   3  -9   0   23.49    2.34
  -4   9   0   61.99    3.26
  -4   9   0   57.57    3.05
   4  -9   0   53.55    7.08
   4  -9   0   55.16    3.47
   4   9  -1   28.81    2.35
   4   9  -1   31.16    2.23
  -4  -9   1   27.89    2.46
  -4  -9   1   28.57    2.30
  -4  -9   1   25.11    4.73
   3   9  -1   53.10    2.79
   3   9  -1   53.96    2.92
  -3  -9   1   55.23    3.02
  -3  -9   1   54.63    2.87
  -3  -9   1   63.11    6.95
   2   9  -1   36.46    2.28
  -2  -9   1   36.18    2.29
  -2  -9   1   38.19    4.96
  -2  -9   1   37.21    2.40
   1   9  -1   42.66    2.40
  -1  -9   1   42.84    2.55
  -1  -9   1   43.24    2.47
  -1  -9   1   45.50    6.01
   0   9  -1   81.69    3.65
   0   9  -1   81.30    3.49
   0  -9   1   89.00    7.50
   0  -9   1   81.53    3.78
   0  -9   1   81.94    3.62
  -1   9  -1    6.10    1.22
  -1   9  -1    5.21    1.05
   1  -9   1    5.83    1.33
   1  -9   1    3.92    2.24
  -2   9  -1   10.71    1.50
  -2   9  -1   10.32    1.47
   2  -9   1   13.29    1.92
  -3   9  -1   27.06    1.98
  -3   9  -1   26.54    2.00
   3  -9   1   19.70    2.15
   3  -9   1   25.76    4.82
  -4   9  -1   13.34    1.79
  -4   9  -1   18.22    1.90
   4  -9   1   14.82    2.18
   4  -9   1    9.03    3.51
   4   9  -2   53.73    3.10
   4   9  -2   52.39    2.84
  -4  -9   2   51.79    3.21
  -4  -9   2   51.31    3.12
  -4  -9   2   45.65    8.91
  -4  -9   2   55.89    3.06
   3   9  -2   36.46    2.21
   3   9  -2   33.21    2.22
  -3  -9   2   35.16    2.43
  -3  -9   2   39.19    7.61
  -3  -9   2   27.31    2.23
   2   9  -2   17.00    1.61
   2   9  -2   20.18    1.65
  -2  -9   2   11.42    3.17
  -2  -9   2   16.02    1.75
  -2  -9   2   16.28    1.89
   1   9  -2   32.40    5.39
   1   9  -2   42.65    2.37
  -1  -9   2   37.25    5.16
  -1  -9   2   42.68    2.61
  -1  -9   2   44.79    2.37
   0   9  -2  117.03    4.42
   0   9  -2  115.34    4.63
   0  -9   2  116.02    4.55
   0  -9   2  115.06    8.31
   0  -9   2  105.87    4.77
  -1   9  -2   78.35    3.60
  -1   9  -2   80.27    3.43
   1  -9   2   73.80    3.76
  -2   9  -2   24.70    1.94
  -2   9  -2   27.89    2.21
   2  -9   2   30.77    4.70
   2  -9   2   25.04    2.45
  -3   9  -2   58.45    3.11
  -3   9  -2   62.56    3.23
   3  -9   2   60.64    6.54
   3  -9   2   54.71    3.44
  -4   9  -2   27.35    2.29
  -4   9  -2   30.66    2.19
   4  -9   2   18.68    4.07
   4  -9   2   23.38    2.57
   3   9  -3   35.92    2.21
   3   9  -3   31.73    2.26
  -3  -9   3   32.45    2.57
  -3  -9   3   33.46    2.32
   2   9  -3   27.03    2.05
   2   9  -3   23.99    5.81
   2   9  -3   29.58    1.98
  -2  -9   3   28.52    1.92
  -2  -9   3   28.50    2.38
  -2  -9   3   24.90    5.61
   1   9  -3   39.77    5.77
   1   9  -3   50.22    2.58
  -1  -9   3   46.28    2.78
  -1  -9   3   47.62    5.62
   0   9  -3   95.74    4.08
   0   9  -3   93.73    9.07
   0   9  -3   98.82    3.84
   0  -9   3  106.89    7.63
   0  -9   3   90.16    4.38
   0  -9   3   93.91    3.97
  -1   9  -3   66.55    3.22
  -1   9  -3   63.34    2.90
   1  -9   3   57.87    3.41
   1  -9   3   59.62    6.27
  -2   9  -3   33.25    2.38
  -2   9  -3   34.68    2.20
   2  -9   3   32.32    2.58
  -3   9  -3   56.10    3.15
  -3   9  -3   55.64    3.00
   3  -9   3   50.24    7.02
   3  -9   3   51.17    3.36
   3   9  -4   17.54    1.90
   3   9  -4    8.62    4.11
  -3  -9   4   15.24    2.24
   2   9  -4    3.47    1.02
   2   9  -4    0.58    1.13
   2   9  -4   -0.85    4.07
  -2  -9   4    6.44    3.66
  -2  -9   4   -0.86    1.31
   1   9  -4   33.71    2.07
  -1  -9   4   23.09    3.54
   0   9  -4   22.41    1.53
   0   9  -4   22.51    1.89
   0  -9   4   18.81    1.68
   0  -9   4   14.96    3.65
   0  -9   4   19.67    2.78
  -1   9  -4   14.92    1.53
  -1   9  -4   16.89    1.80
   1  -9   4   21.69    5.66
   1  -9   4   19.75    2.28
  -2   9  -4   21.02    2.08
  -2   9  -4   15.46    1.75
   2  -9   4   18.05    2.21
  -3   9  -4   25.03    2.30
  -3   9  -4   18.77    2.04
   3  -9   4   21.31    2.46
   2   9  -5   15.00    1.88
   2   9  -5   10.09    3.81
   2   9  -5   18.25    1.74
  -2  -9   5   12.64    2.27
   1   9  -5   32.04    2.11
   1   9  -5   24.67    5.92
   1   9  -5   31.23    2.09
  -1  -9   5   25.04    2.57
   0   9  -5   55.34    2.93
   0   9  -5   52.50    6.48
   0  -9   5   48.06    3.30
  -1   9  -5    7.89    1.40
  -1   9  -5    0.50    5.25
  -1   9  -5    9.66    1.76
   1  -9   5    6.40    1.60
   1  -9   5    7.84    3.95
  -2   9  -5   19.61    1.91
  -2   9  -5   26.66    2.35
   2  -9   5   26.10    2.76
   1   9  -6   41.59    7.19
   1   9  -6   43.68    2.57
   1   9  -6   47.41    2.55
  -1  -9   6   44.84    3.31
   0   9  -6   17.94    1.95
   0  -9   6   17.20    2.43
  -1   9  -6   26.79    2.34
   1  -9   6   23.91    2.60
   1  10   5    0.34    1.53
   1  10   5    4.14    1.47
  -1 -10  -5    1.76    1.67
  -1 -10  -5    2.63    1.84
   0  10   5    6.98    1.60
   0 -10  -5   10.77    2.19
   0 -10  -5    9.85    1.85
   0 -10  -5    8.67    1.66
  -1  10   5    9.70    1.79
  -1  10   5   11.45    1.93
   1 -10  -5    8.91    1.96
   1 -10  -5   12.11    2.11
   1 -10  -5    9.39    1.95
   2  10   4    2.55    1.32
   2  10   4    4.68    1.51
  -2 -10  -4    4.54    1.96
  -2 -10  -4   -1.30    1.64
   1  10   4   22.88    2.37
  -1 -10  -4   26.47    2.70
  -1 -10  -4   18.52    3.43
  -1 -10  -4   18.25    2.53
   0  10   4   28.39    2.56
   0  10   4   26.46    2.19
   0 -10  -4   27.89    2.49
   0 -10  -4   27.63    2.27
  -1  10   4   12.82    1.83
  -1  10   4    9.34    1.89
   1 -10  -4    7.96    1.81
   1 -10  -4    9.68    1.85
  -2  10   4   15.10    2.03
  -2  10   4   21.11    2.14
   2 -10  -4   19.29    2.00
   2 -10  -4   14.67    2.23
   3  10   3   26.19    2.40
   3  10   3   25.46    2.09
  -3 -10  -3   20.95    2.60
  -3 -10  -3   27.41    6.24
  -3 -10  -3   18.31    2.68
   2  10   3   42.55    2.88
   2  10   3   39.96    2.55
  -2 -10  -3   42.30    3.18
  -2 -10  -3   50.95    5.98
  -2 -10  -3   42.83    3.12
   1  10   3   30.43    2.43
  -1 -10  -3   28.07    2.60
  -1 -10  -3   23.30    4.86
   0  10   3   70.90    3.56
   0  10   3   65.56    3.40
   0 -10  -3   64.91    3.66
   0 -10  -3   67.68    3.31
   0 -10  -3   68.34    5.31
  -1  10   3   38.11    2.56
  -1  10   3   38.73    2.57
   1 -10  -3   41.61    2.70
   1 -10  -3   36.80    2.80
  -2  10   3   32.04    2.41
  -2  10   3   32.84    2.36
   2 -10  -3   31.18    2.47
   2 -10  -3   30.02    4.13
   2 -10  -3   29.33    2.72
  -3  10   3   27.27    2.30
  -3  10   3   20.28    2.17
   3 -10  -3   21.47    2.37
   3  10   2   82.96    4.12
  -3 -10  -2   89.44    4.33
  -3 -10  -2   79.96    4.33
  -3 -10  -2   82.26   10.50
   2  10   2   43.15    2.51
   2  10   2   46.73    3.00
  -2 -10  -2   47.00    3.21
  -2 -10  -2   55.99    5.79
  -2 -10  -2   48.00    3.16
   1  10   2   52.93    3.07
  -1 -10  -2   46.09    3.04
  -1 -10  -2   40.67    5.53
  -1 -10  -2   45.34    3.26
   0  10   2   52.99    4.14
   0  10   2   43.59    3.79
   0 -10  -2   54.65    4.89
   0 -10  -2   51.18    2.80
  -1  10   2   79.08    3.76
   1 -10  -2   77.20    3.73
   1 -10  -2   74.62    3.85
   1 -10  -2   76.58    5.80
  -2  10   2   13.22    1.87
  -2  10   2    8.34    1.56
   2 -10  -2    9.85    1.82
   2 -10  -2    7.87    2.33
  -3  10   2  105.71    4.48
  -3  10   2  101.77    4.65
   3 -10  -2  109.39    7.92
   3 -10  -2   94.11    4.86
   3  10   1   18.42    2.03
  -3 -10  -1   11.27    2.21
  -3 -10  -1   19.80    2.21
  -3 -10  -1   13.44    3.41
   2  10   1   11.65    1.97
  -2 -10  -1    8.44    1.82
  -2 -10  -1    9.82    2.70
   1  10   1   27.32    2.13
  -1 -10  -1   23.11    1.84
  -1 -10  -1   23.81    2.15
  -1 -10  -1   17.67    4.52
   0  10   1   52.64    2.90
   0  10   1   50.84    2.77
   0 -10  -1   54.20    3.06
   0 -10  -1   51.31    2.84
  -1  10   1   10.30    1.52
  -1  10   1   12.88    1.57
   1 -10  -1    6.82    2.30
   1 -10  -1   10.98    1.80
   1 -10  -1    8.67    1.71
  -2  10   1   14.17    1.85
  -2  10   1   14.54    1.72
   2 -10  -1   11.74    2.70
   2 -10  -1   13.28    1.93
  -3  10   1   20.98    1.92
  -3  10   1   25.70    2.15
   3 -10  -1   25.37    4.83
   3 -10  -1   20.73    2.38
   3  10   0    6.74    1.52
   3  10   0    8.16    1.47
  -3 -10   0    9.65    1.75
   2  10   0    5.39    1.39
  -2 -10   0    5.75    1.58
  -2 -10   0    4.65    1.17
  -2 -10   0    1.47    2.44
   1  10   0    6.14    1.30
  -1 -10   0    6.13    1.53
  -1 -10   0    8.39    1.55
   0  10   0   12.50    1.48
   0  10   0   12.58    1.62
   0 -10   0   13.25    1.65
   0 -10   0    9.33    1.64
  -1  10   0    7.04    1.42
  -1  10   0    5.91    1.24
   1 -10   0    7.91    1.52
   1 -10   0    9.36    1.74
   1 -10   0    4.93    2.16
  -2  10   0    3.37    1.08
  -2  10   0    3.77    1.12
   2 -10   0    1.65    2.33
   2 -10   0    3.16    1.28
  -3  10   0    9.84    1.59
  -3  10   0    8.90    1.61
   3 -10   0    8.52    1.77
   3 -10   0    6.12    2.89
   3  10  -1   22.90    3.32
   3  10  -1   19.09    1.94
  -3 -10   1   28.07    6.03
  -3 -10   1   17.87    2.09
  -3 -10   1   20.96    2.22
   2  10  -1   15.68    1.74
  -2 -10   1   15.70    1.88
  -2 -10   1   16.98    1.95
   1  10  -1   11.53    1.61
  -1 -10   1    7.83    1.62
  -1 -10   1    7.54    2.68
  -1 -10   1    8.97    1.62
   0  10  -1   50.86    2.84
   0  10  -1   54.05    2.70
   0 -10   1   52.40    3.01
   0 -10   1   60.08    6.11
   0 -10   1   51.66    2.87
  -1  10  -1   26.51    2.43
  -1  10  -1   24.31    1.82
   1 -10   1   20.17    2.21
   1 -10   1   26.54    4.55
  -2  10  -1   11.70    1.62
   2 -10   1   12.81    2.05
   2 -10   1    9.44    2.97
  -3  10  -1   20.11    1.84
  -3  10  -1   16.92    1.86
   3 -10   1   15.44    2.18
   3  10  -2  107.70    4.61
   3  10  -2  114.15    4.56
  -3 -10   2  107.12    4.73
  -3 -10   2  113.34    9.64
  -3 -10   2   97.03    4.60
   2  10  -2   11.11    1.56
  -2 -10   2   11.09    1.73
  -2 -10   2    9.40    1.75
   1  10  -2   75.82    3.49
  -1 -10   2   73.65    3.72
  -1 -10   2   76.47    6.96
  -1 -10   2   73.59    3.46
   0  10  -2   50.72    2.83
   0  10  -2   51.32    2.59
   0 -10   2   53.60    2.79
   0 -10   2   54.77    6.08
   0 -10   2   49.12    3.05
  -1  10  -2   47.16    2.43
  -1  10  -2   43.62    2.69
   1 -10   2   45.94    4.27
  -2  10  -2   46.34    2.87
  -2  10  -2   46.68    2.82
   2 -10   2   39.19    3.00
   2 -10   2   44.22    5.96
  -3  10  -2   80.45    3.97
  -3  10  -2   81.75    3.84
   3 -10   2   84.99    7.95
   3 -10   2   74.69    4.29
   3  10  -3   22.20    2.14
   3  10  -3   24.10    2.33
  -3 -10   3   28.30    2.42
  -3 -10   3   16.39    7.51
  -3 -10   3   24.97    2.22
   2  10  -3   36.20    2.30
   2  10  -3   29.82    2.29
  -2 -10   3   29.14    2.24
  -2 -10   3   32.92    3.56
  -2 -10   3   36.22    7.63
   1  10  -3   35.80    2.31
  -1 -10   3   39.77    2.37
   0  10  -3   67.36    3.07
   0  10  -3   70.72    4.07
   0 -10   3   65.36    3.72
   0 -10   3   65.52    3.21
   0 -10   3   73.53    7.26
  -1  10  -3   26.32    1.91
  -1  10  -3   27.70    2.29
   1 -10   3   29.55    2.53
   1 -10   3   28.96    5.62
  -2  10  -3   41.48    2.46
  -2  10  -3   43.62    2.77
   2 -10   3   40.86    3.00
  -3  10  -3   22.29    2.03
   3 -10   3   26.79    6.18
   3 -10   3   18.04    2.43
   2  10  -4   13.50    1.74
  -2 -10   4   11.54    1.69
  -2 -10   4   12.99    4.62
  -2 -10   4   11.30    2.19
   1  10  -4    8.70    1.55
  -1 -10   4    6.43    1.43
  -1 -10   4    3.21    3.26
  -1 -10   4    8.09    1.60
   0  10  -4   25.08    1.79
   0  10  -4   26.76    2.08
   0 -10   4   22.06    2.40
   0 -10   4   26.00    1.96
   0 -10   4   21.43    4.66
  -1  10  -4   22.26    2.08
  -1  10  -4   25.59    1.77
   1 -10   4   17.45    1.89
   1 -10   4   18.18    2.50
   1 -10   4   24.55    7.77
  -2  10  -4    4.08    1.33
  -2  10  -4    1.32    1.09
   2 -10   4    3.73    4.02
   2 -10   4    2.43    1.56
   1  10  -5   14.56    1.72
  -1 -10   5   12.85    2.38
   0  10  -5    5.39    1.35
   0 -10   5   -4.00    4.49
  -1  10  -5    1.83    1.23
  -1  10  -5   -1.13    1.13
   1 -10   5    1.66    1.41
   1 -10   5   -3.03    4.77
   1 -10   5    0.06    1.29
   1  11   4   38.81    2.88
  -1 -11  -4   32.87    3.11
  -1 -11  -4   27.97    6.49
  -1 -11  -4   33.70    3.14
   0  11   4    7.62    1.53
   0 -11  -4    6.63    2.03
  -1  11   4   44.19    2.86
  -1  11   4   44.80    2.93
   1 -11  -4   38.22    2.85
   1 -11  -4   38.77    3.07
   2  11   3    8.31    1.72
  -2 -11  -3    6.79    3.17
  -2 -11  -3    8.25    2.09
  -2 -11  -3    9.02    2.15
   1  11   3   22.19    2.37
  -1 -11  -3   18.73    2.52
  -1 -11  -3   24.47    5.12
   0  11   3   25.32    2.13
   0 -11  -3   23.26    2.41
   0 -11  -3   20.45    4.17
   0 -11  -3   20.53    2.23
  -1  11   3   16.08    1.94
  -1  11   3   12.72    1.89
   1 -11  -3   19.71    4.02
   1 -11  -3   10.82    2.19
   1 -11  -3   11.91    2.12
  -2  11   3   10.02    1.82
  -2  11   3    6.64    1.51
   2 -11  -3    3.29    1.88
   2  11   2    9.72    1.89
  -2 -11  -2   13.98    2.39
  -2 -11  -2   12.64    2.54
  -1 -11  -2    3.81    1.60
  -1 -11  -2    2.90    2.57
  -1 -11  -2    5.19    1.36
   0  11   2    4.33    1.23
   0  11   2    3.95    1.45
   0 -11  -2    5.66    1.70
   0 -11  -2    3.75    1.40
  -1  11   2   14.21    1.81
  -1  11   2   12.19    1.84
   1 -11  -2   11.34    2.99
   1 -11  -2   13.05    2.20
  -2  11   2   27.37    2.20
   2 -11  -2   20.69    3.94
   2 -11  -2   23.98    2.53
   2 -11  -2   26.71    2.71
   3  11   1   16.81    2.83
   3  11   1   16.94    2.20
  -3 -11  -1   13.70    4.09
  -3 -11  -1   19.29    2.58
   2  11   1   29.94    2.45
  -2 -11  -1   24.87    5.66
  -2 -11  -1   29.02    2.53
   1  11   1   12.25    1.85
  -1 -11  -1   10.58    1.83
  -1 -11  -1   10.27    1.65
   0  11   1   83.69    3.93
   0  11   1   82.01    3.78
   0 -11  -1   79.43    4.00
   0 -11  -1   76.99    3.89
  -1  11   1    5.57    1.31
   1 -11  -1    6.66    1.52
   1 -11  -1    8.02    2.50
   1 -11  -1    2.87    2.22
  -2  11   1   29.44    2.08
  -2  11   1   25.34    2.12
   2 -11  -1   20.24    2.30
   2 -11  -1   26.51    4.61
  -3  11   1    7.25    1.44
  -3  11   1    9.25    1.80
   3 -11  -1    5.52    3.16
   3 -11  -1   11.99    2.13
   3  11   0   91.64    4.91
   3  11   0   91.84    4.36
  -3 -11   0   89.25   10.28
  -3 -11   0   81.96    4.32
   2  11   0   11.15    1.91
  -2 -11   0    9.08    1.85
  -1 -11   0   79.47    7.24
  -1 -11   0   74.21    3.83
  -1 -11   0   78.28    3.72
   0  11   0    0.29    0.91
   0  11   0    0.52    1.02
   0 -11   0   -1.06    1.37
   0 -11   0    1.37    1.31
   0 -11   0   -1.21    2.27
  -1  11   0   79.60    3.68
  -1  11   0   78.63    3.83
   1 -11   0   72.84    3.84
   1 -11   0   81.12    4.07
   1 -11   0   86.13    7.08
  -2  11   0    6.18    1.36
  -2  11   0    6.65    1.38
   2 -11   0    6.72    1.56
  -3  11   0   86.53    4.18
  -3  11   0   87.24    4.13
   3 -11   0   91.18    7.79
   3 -11   0   83.88    4.47
   3  11  -1    7.94    1.61
  -3 -11   1    1.65    4.07
   2  11  -1   26.78    2.18
  -2 -11   1   25.08    2.31
  -2 -11   1   25.87    5.48
  -2 -11   1   23.20    2.26
   1  11  -1    9.52    1.52
  -1 -11   1    6.98    1.55
  -1 -11   1    4.01    2.98
   0  11  -1   83.18    3.88
   0  11  -1   81.67    3.77
   0 -11   1   86.78    7.81
   0 -11   1   79.31    4.44
   0 -11   1   81.09    4.06
  -1  11  -1   10.53    1.54
  -1  11  -1   10.11    1.57
   1 -11   1    8.09    1.64
   1 -11   1    9.09    1.78
  -2  11  -1   29.08    2.35
  -2  11  -1   28.25    2.17
   2 -11   1   29.55    2.57
   2 -11   1   27.96    5.12
  -3  11  -1   18.44    1.95
  -3  11  -1   16.60    2.00
   3 -11   1   16.29    2.45
   2  11  -2   28.94    2.24
  -2 -11   2   26.45    2.82
   1  11  -2   12.56    1.69
  -1 -11   2   11.67    1.82
  -1 -11   2   12.10    3.38
  -1 -11   2   12.09    2.04
   0  11  -2    5.44    1.13
   0 -11   2    3.55    1.52
   0 -11   2    3.76    1.33
   0 -11   2    1.85    2.51
  -1  11  -2    5.04    1.25
   1 -11   2    7.67    1.75
   1 -11   2    2.88    2.86
  -2  11  -2   12.46    1.56
  -2  11  -2    9.58    1.79
   2 -11   2   10.74    1.86
   2  11  -3    5.35    1.14
  -2 -11   3    2.29    1.40
  -2 -11   3    7.87    1.73
   1  11  -3   13.39    1.73
  -1 -11   3   12.84    1.84
  -1 -11   3   12.20    1.99
   0  11  -3   25.02    2.04
   0  11  -3   22.58    1.84
   0 -11   3   21.70    2.03
   0 -11   3   17.44    4.35
   0 -11   3   19.81    2.23
  -1  11  -3   21.45    2.06
  -1  11  -3   25.25    1.97
   1 -11   3   26.08    2.51
   1 -11   3   19.14    2.06
   1 -11   3   16.71    4.36
  -2  11  -3    9.99    1.61
  -2  11  -3    7.50    1.51
   2 -11   3    3.90    3.48
   2 -11   3    9.27    1.99
   1  11  -4   40.17    2.44
  -1 -11   4   35.26    2.47
  -1 -11   4   31.85    2.80
  -1 -11   4   35.06    7.24
   0  11  -4    5.55    1.35
   0  11  -4    1.44    1.14
   0 -11   4    3.01    3.85
   0 -11   4    3.58    1.47
   0 -11   4    4.03    1.63
  -1  11  -4   31.69    2.21
  -1  11  -4   34.67    2.51
   1 -11   4   32.90    2.89
   1 -11   4   25.94    5.46
   1 -11   4   32.44    2.28
   1  12   2   15.72    2.18
  -1 -12  -2   18.06    2.05
  -1 -12  -2   12.49    2.43
   0  12   2    3.77    1.29
   0  12   2    4.55    1.48
   0 -12  -2    5.93    1.82
  -1  12   2   13.62    1.88
  -1  12   2   14.97    2.03
   1 -12  -2   11.66    2.14
   1 -12  -2    9.86    1.85
   1  12   1   40.08    2.81
  -1 -12  -1   30.02    5.87
  -1 -12  -1   36.14    2.79
  -1 -12  -1   29.54    2.56
   0  12   1    3.86    1.32
   0  12   1    3.92    1.35
   0 -12  -1    0.19    1.65
   0 -12  -1    4.69    4.53
   0 -12  -1    5.83    1.84
  -1  12   1   51.02    3.11
  -1  12   1   51.69    2.98
   1 -12  -1   45.77    3.16
   1 -12  -1   45.12    5.80
   1 -12  -1   47.81    3.19
   1  12   0    2.08    1.25
  -1 -12   0    3.66    1.51
  -1 -12   0   -0.39    1.44
   0  12   0  159.53    6.48
   0  12   0  175.44    6.78
   0 -12   0  165.64    6.76
   0 -12   0  157.01    6.73
   0 -12   0  188.57   13.41
  -1  12   0    0.35    1.03
  -1  12   0    1.99    1.16
   1 -12   0   -1.78    1.45
   2 -12   0   67.32    7.12
   1  12  -1   48.76    2.86
  -1 -12   1   38.56    6.77
  -1 -12   1   45.57    2.99
  -1 -12   1   46.71    2.96
   0  12  -1    4.84    1.18
   0  12  -1    8.67    1.62
   0 -12   1    3.63    1.51
   0 -12   1    5.58    1.44
   0 -12   1    0.98    3.15
  -1  12  -1   37.43    2.53
  -1  12  -1   32.90    2.34
   1 -12   1   33.90    2.63
   1 -12   1   30.61    2.72
   1  12  -2   12.01    1.78
  -1 -12   2    9.82    1.91
  -1 -12   2   10.69    2.10
   0  12  -2    4.89    1.35
   0  12  -2    4.17    1.12
   0 -12   2    4.12    1.56
   0 -12   2    5.68    1.62
  -1  12  -2   13.69    1.87
  -1  12  -2   10.94    1.64
   1 -12   2   12.68    2.20
   1 -12   2   13.10    1.90
   1 -12   2    6.19    3.99
   0   0   0    0.00    0.00
;
_shelx_hkl_checksum     39362
_shelx_res_file
;
TITL 1,3-disulfone in Pn Mo data
    dh2003.res
    created by SHELXL-2018/3 at 11:11:02 on 02-Dec-2020
CELL 0.71073 4.9472 9.9021 7.1002 90 91.464 90
ZERR 2 0.0005 0.001 0.0007 0 0.0033 0
LATT -1
SYMM 0.5+X,-Y,0.5+Z
SFAC C H O S
UNIT 8 16 8 4
SIZE 0.539 0.108 0.053
REM colorless rod
L.S. 4
PLAN  20
TEMP -153.15
CONF
FMAP 2
ACTA
BOND $H
HTAB 3.2
more -3
REM Instructions for potential hydrogen bonds
EQIV $1 x-1, y, z
EQIV $2 x-1/2, -y+1, z-1/2
EQIV $3 x+1/2, -y+1, z-1/2
EQIV $4 x-1/2, -y, z+1/2
EQIV $5 x+1/2, -y, z+1/2
EQIV $6 x, y, z+1
EQIV $7 x+1/2, -y+1, z+1/2
EQIV $8 x-1/2, -y+1, z+1/2
HTAB C2 O1a_$1
HTAB C2 O3a_$1
HTAB C2 O3e_$2
HTAB C2 O3a_$2
HTAB C2 O3e_$3
HTAB C4 O1a_$1
HTAB C4 O3a_$1
HTAB C4 O3e_$8
HTAB C4 O3a_$8
HTAB C4 O3e_$7
HTAB C5 O1a_$4
HTAB C5 O1e_$6
HTAB C6 O1a_$1
HTAB C6 O1e_$4
HTAB C6 O1a_$4
HTAB C6 O1e_$5
WGHT    0.016300    0.148000
FVAR       0.50093
S1    4    0.568012    0.160838    0.313508    11.00000    0.00829    0.01137 =
         0.01144   -0.00078    0.00063    0.00046
S3    4    0.545948    0.421381    0.521425    11.00000    0.00977    0.01066 =
         0.01202   -0.00153   -0.00043   -0.00039
O1A   3    0.859172    0.164257    0.322624    11.00000    0.00913    0.01998 =
         0.02094   -0.00007    0.00170    0.00145
O1E   3    0.440314    0.094377    0.154894    11.00000    0.01615    0.02028 =
         0.01533   -0.00757   -0.00041   -0.00224
O3A   3    0.837630    0.424911    0.529118    11.00000    0.00854    0.01906 =
         0.02096   -0.00167   -0.00187   -0.00257
O3E   3    0.404782    0.548412    0.518945    11.00000    0.01665    0.01203 =
         0.02245   -0.00185    0.00236    0.00275
C2    1    0.441931    0.329163    0.314416    11.00000    0.01202    0.01236 =
         0.01302    0.00032   -0.00149   -0.00063
C4    1    0.429865    0.318482    0.705840    11.00000    0.01464    0.02106 =
         0.01076   -0.00104    0.00227   -0.00001
C5    1    0.543772    0.174915    0.697544    11.00000    0.01379    0.02240 =
         0.01356    0.00715    0.00066    0.00053
C6    1    0.446421    0.093503    0.526067    11.00000    0.01191    0.01768 =
         0.01698    0.00212   -0.00024    0.00022
H2A   2    0.243635    0.323462    0.309265    11.00000    0.00627
H2E   2    0.515153    0.375754    0.206165    11.00000    0.00351
H4A   2    0.230526    0.326178    0.697263    11.00000    0.00737
H4E   2    0.488658    0.362446    0.817436    11.00000    0.01074
H5A   2    0.723779    0.179131    0.706343    11.00000    0.01069
H5E   2    0.474692    0.123472    0.807075    11.00000    0.02496
H6A   2    0.255129    0.093937    0.512915    11.00000    0.00214
H6E   2    0.522591    0.005142    0.528844    11.00000    0.00680
HKLF 4
REM  1,3-disulfone in Pn Mo data
REM wR2 = 0.0549, GooF = S = 1.154, Restrained GooF = 1.153 for all data
REM R1 = 0.0265 for 1473 Fo > 4sig(Fo) and 0.0278 for all 1513 data
REM 123 parameters refined using 2 restraints
END
WGHT      0.0163      0.1462
REM Instructions for potential hydrogen bonds
HTAB C2 O1A_$1
HTAB C2 O3A_$1
HTAB C2 O3E_$2
HTAB C2 O3A_$2
HTAB C2 O3E_$3
HTAB C4 O1A_$1
HTAB C4 O3A_$1
HTAB C4 O3E_$8
HTAB C4 S1_$6
HTAB C4 S3_$8
HTAB C4 O3A_$8
HTAB C4 O3E_$7
HTAB C5 S1_$5
HTAB C5 S1_$4
HTAB C5 O1A_$4
HTAB C5 O1E_$6
HTAB C6 O1A_$1
HTAB C6 O1E_$4
HTAB C6 O1A_$4
HTAB C6 O1E_$5
REM Highest difference peak  0.279,  deepest hole -0.399,  1-sigma level  0.060
Q1    1   0.6100  0.1653  0.8828  11.00000  0.05    0.28
Q2    1   0.5015  0.3757  0.4129  11.00000  0.05    0.24
Q3    1   0.3556  0.0292  0.0047  11.00000  0.05    0.20
Q4    1   0.5117  0.1402  0.6046  11.00000  0.05    0.20
Q5    1   0.6849  0.4589  0.3285  11.00000  0.05    0.19
Q6    1   0.6011 -0.0433  0.5126  11.00000  0.05    0.19
Q7    1   0.4212  0.6096  0.7045  11.00000  0.05    0.19
Q8    1   0.0604  0.1325  0.5420  11.00000  0.05    0.18
Q9    1   0.9009  0.3642  0.4915  11.00000  0.05    0.18
Q10   1   0.4551  0.2358  0.8224  11.00000  0.05    0.18
Q11   1   0.3517  0.6954  0.5431  11.00000  0.05    0.18
Q12   1   0.0916  0.3615  0.7725  11.00000  0.05    0.18
Q13   1   0.5781  0.2377  0.3408  11.00000  0.05    0.18
Q14   1   0.9563  0.2624  0.7434  11.00000  0.05    0.18
Q15   1   0.5850  0.1594  0.0175  11.00000  0.05    0.17
Q16   1   0.5072  0.2393  0.6918  11.00000  0.05    0.17
Q17   1   0.4658  0.5214  0.6339  11.00000  0.05    0.17
Q18   1   0.2343  0.2395  0.5102  11.00000  0.05    0.17
Q19   1   0.5489  0.3439  0.0147  11.00000  0.05    0.16
Q20   1   0.1400  0.5182  0.5681  11.00000  0.05    0.16
;
_shelx_res_checksum     49833
