# Supplementary material for: C—H⋯O contacts in the crystal structure of 1,3-di­thiane 1,1,3,3-tetra­oxide
Source: Acta Crystallogr E Crystallogr Commun. 2021 Jan 29;77(Pt 2):204–7. doi: 10.1107/S2056989021000876 (PMC7869558; doi:10.1107/S2056989021000876)
Supplement: Supplementary file 2 [file e-77-00204-Isup2.hkl]

data_I                                                                          
_shelx_title ' 1,3-disulfone in Pn Mo data'                                     
_shelx_refln_list_code          4                                               
_shelx_F_calc_maximum       62.30                                               
_exptl_crystal_F_000       192.00                                               
_reflns_d_resolution_high  0.7815                                               
                                                                                
loop_                                                                           
 _space_group_symop_operation_xyz                                               
 'x, y, z'                                                                      
 'x+1/2, -y, z+1/2'                                                             
                                                                                
_cell_length_a     4.9472                                                       
_cell_length_b     9.9021                                                       
_cell_length_c     7.1002                                                       
_cell_angle_alpha  90.000                                                       
_cell_angle_beta   91.464                                                       
_cell_angle_gamma  90.000                                                       
                                                                                
_shelx_F_squared_multiplier     1.000                                           
                                                                                
loop_                                                                           
 _refln_index_h                                                                 
 _refln_index_k                                                                 
 _refln_index_l                                                                 
 _refln_F_squared_calc                                                          
 _refln_F_squared_meas                                                          
 _refln_F_squared_sigma                                                         
 _refln_observed_status                                                         
   0   1  -9        100.59        103.12         4.99 o                         
  -2   0  -8         43.64         46.83         8.61 o                         
   0   0  -8        291.28        288.48         9.62 o                         
   2   0  -8        142.99        145.87        10.11 o                         
  -2   1  -8         69.81         71.57         4.94 o                         
  -1   1  -8        100.56        103.45         4.62 o                         
   0   1  -8        169.48        177.16         5.50 o                         
   1   1  -8        103.45        110.17         6.33 o                         
   2   1  -8         95.76        103.66         6.30 o                         
   3   1  -8         58.39         57.98         6.13 o                         
  -2   2  -8        138.74        138.03         5.30 o                         
  -1   2  -8         70.30         70.33         5.50 o                         
   0   2  -8        313.54        329.85         7.70 o                         
   1   2  -8        320.73        326.78         9.10 o                         
   2   2  -8         45.30         61.29         5.98 o                         
  -2   3  -8         49.99         47.02         4.14 o                         
  -1   3  -8        127.10        123.35         5.96 o                         
   0   3  -8         67.88         71.13         4.41 o                         
   1   3  -8        126.14        136.23         9.94 o                         
   2   3  -8        156.56        167.09        15.85 o                         
  -2   4  -8         14.09         18.65         4.90 o                         
  -1   4  -8         29.37         31.64         3.84 o                         
   0   4  -8         72.16         64.85         5.75 o                         
   1   4  -8         50.36         41.06         4.38 o                         
   2   4  -8         41.29         35.84         4.60 o                         
  -1   5  -8        157.96        152.69         9.47 o                         
   0   5  -8         12.46         18.03         2.86 o                         
   1   5  -8        232.92        213.40         4.98 o                         
   0   6  -8        649.28        561.31        22.60 o                         
  -3   0  -7         54.87         59.77         7.46 o                         
  -1   0  -7         13.81         18.53         3.84 o                         
   1   0  -7         23.69         28.77         6.42 o                         
   3   0  -7         12.21         18.81         6.46 o                         
  -3   1  -7        167.54        168.45         5.22 o                         
  -2   1  -7          6.52          7.72         2.39 o                         
  -1   1  -7        164.02        156.28         4.98 o                         
   0   1  -7         76.69         79.92         3.66 o                         
   1   1  -7        338.08        345.93        11.75 o                         
   2   1  -7         33.04         45.18         6.94 o                         
   3   1  -7        198.25        195.47         8.87 o                         
   4   1  -7          7.35         15.28         4.23 o                         
  -3   2  -7         71.25         69.14         3.81 o                         
  -2   2  -7        206.13        202.72         6.22 o                         
  -1   2  -7        106.03        115.94         4.03 o                         
   0   2  -7        391.02        403.38         8.30 o                         
   1   2  -7        227.01        236.57         8.04 o                         
   2   2  -7        209.55        223.92        11.07 o                         
   3   2  -7         92.63         90.15         6.29 o                         
   4   2  -7        455.40        415.66        15.56 o                         
  -3   3  -7        159.47        150.62        14.00 o                         
  -2   3  -7         86.27         90.65         4.34 o                         
  -1   3  -7         63.78         71.87         4.02 o                         
   0   3  -7        108.51        109.05         4.43 o                         
   1   3  -7         72.69         77.54         4.26 o                         
   2   3  -7         40.72         36.80         8.29 o                         
   3   3  -7        151.66        153.82         8.17 o                         
  -3   4  -7         10.18         15.37         3.22 o                         
  -2   4  -7          9.53         10.78         2.65 o                         
  -1   4  -7          2.33          7.84         2.48 o                         
   0   4  -7         18.42         22.71         2.40 o                         
   1   4  -7         23.70         28.55         2.97 o                         
   2   4  -7         23.46         21.19         3.05 o                         
   3   4  -7          4.99          7.76         2.60 o                         
  -3   5  -7          7.81          0.46         3.25 o                         
  -2   5  -7        143.25        148.25         8.29 o                         
  -1   5  -7         23.77         26.05         2.96 o                         
   0   5  -7        326.53        350.34         7.73 o                         
   1   5  -7         67.29         70.54         4.31 o                         
   2   5  -7        149.54        130.37         4.93 o                         
   3   5  -7         58.78         50.64         3.99 o                         
  -2   6  -7          4.74          2.57         4.62 o                         
  -1   6  -7        257.13        266.41         6.71 o                         
   0   6  -7          7.28         11.90         2.15 o                         
   1   6  -7        465.69        458.62         7.88 o                         
   2   6  -7         17.84         13.15         2.41 o                         
  -1   7  -7         26.85         23.81         3.16 o                         
   0   7  -7        221.40        216.59         7.98 o                         
   1   7  -7         14.41         10.23         2.27 o                         
   2   7  -7         53.52         48.17         3.40 o                         
   0   8  -7         10.86          6.89         2.78 o                         
  -4   0  -6        152.28        144.48         7.73 o                         
  -2   0  -6        566.83        563.71        13.55 o                         
   0   0  -6       1583.56       1593.57        27.88 o                         
   2   0  -6        212.77        202.24         8.26 o                         
   4   0  -6         44.14         41.71         6.61 o                         
  -4   1  -6         64.61         54.18         4.64 o                         
  -3   1  -6        261.48        247.86         6.50 o                         
  -2   1  -6         57.96         57.88         4.01 o                         
  -1   1  -6        262.85        274.28         6.71 o                         
   0   1  -6        328.93        326.02         6.59 o                         
   1   1  -6        210.66        216.92         7.51 o                         
   2   1  -6         60.04         63.33         4.94 o                         
   3   1  -6         82.67         79.97         5.80 o                         
   4   1  -6        138.21        155.99        12.68 o                         
  -4   2  -6         23.68         18.83         7.06 o                         
  -3   2  -6        187.23        186.65         5.27 o                         
  -2   2  -6          8.28          7.52         2.04 o                         
  -1   2  -6        229.33        227.44         5.50 o                         
   0   2  -6        148.54        156.04         4.91 o                         
   1   2  -6        125.19        117.55         6.57 o                         
   2   2  -6         61.68         71.05         5.17 o                         
   3   2  -6        205.43        218.51         9.18 o                         
   4   2  -6         57.69         54.27         4.17 o                         
  -4   3  -6        148.25        142.09         5.83 o                         
  -3   3  -6        162.24        171.32         8.85 o                         
  -2   3  -6         92.61         91.40         4.41 o                         
  -1   3  -6         87.43         92.89         4.19 o                         
   0   3  -6        251.34        260.75         5.33 o                         
   1   3  -6        282.44        278.84         5.50 o                         
   2   3  -6         50.12         50.58         5.19 o                         
   3   3  -6        236.51        227.89         9.58 o                         
   4   3  -6        120.93        113.03         6.17 o                         
  -4   4  -6         47.20         49.98         4.30 o                         
  -3   4  -6        565.32        580.74        10.91 o                         
  -2   4  -6         83.24         78.40         3.72 o                         
  -1   4  -6        144.64        159.15         4.76 o                         
   0   4  -6        236.40        230.76         5.13 o                         
   1   4  -6        232.37        241.09         4.66 o                         
   2   4  -6         64.59         52.67         3.45 o                         
   3   4  -6        298.02        285.70         7.98 o                         
   4   4  -6          6.81          2.56         2.67 o                         
  -3   5  -6        128.17        120.98         4.90 o                         
  -2   5  -6        105.22        105.58         6.31 o                         
  -1   5  -6        178.94        169.60         4.96 o                         
   0   5  -6         63.47         65.25         3.80 o                         
   1   5  -6         77.60         85.05         3.87 o                         
   2   5  -6         41.54         40.12         3.08 o                         
   3   5  -6        181.82        174.37         6.37 o                         
   4   5  -6        108.05        104.41         6.80 o                         
  -3   6  -6         23.96         24.50         5.58 o                         
  -2   6  -6         46.24         43.69         4.08 o                         
  -1   6  -6          3.67          7.26         2.39 o                         
   0   6  -6        296.33        310.08         6.81 o                         
   1   6  -6         31.37         30.63         5.42 o                         
   2   6  -6        157.11        152.72         4.33 o                         
   3   6  -6         12.25          7.83         4.28 o                         
  -3   7  -6         50.79         41.32         4.51 o                         
  -2   7  -6        141.47        133.50         7.99 o                         
  -1   7  -6          7.43          9.68         3.38 o                         
   0   7  -6        204.12        207.30         4.62 o                         
   1   7  -6        101.74         94.84         3.29 o                         
   2   7  -6         38.46         32.92         2.79 o                         
   3   7  -6         85.82         72.10         5.36 o                         
  -2   8  -6         66.75         60.06         7.96 o                         
  -1   8  -6        115.81        103.20        10.13 o                         
   0   8  -6        198.18        204.58         6.23 o                         
   1   8  -6         71.82         66.04         3.07 o                         
   2   8  -6         37.72         34.10         3.62 o                         
  -1   9  -6         94.77         97.75         5.78 o                         
   0   9  -6         73.94         66.90         3.79 o                         
   1   9  -6        187.15        184.33         6.14 o                         
  -5   0  -5         60.37         49.89         5.85 o                         
  -3   0  -5        991.47        945.20        21.66 o                         
  -1   0  -5       1687.70       1579.70        36.86 o                         
   1   0  -5       1679.52       1562.50        54.64 o                         
   3   0  -5        452.61        438.66        20.12 o                         
   5   0  -5        212.66        195.62        16.06 o                         
  -5   1  -5         23.66         22.23         3.71 o                         
  -4   1  -5        122.34        121.84         4.60 o                         
  -3   1  -5          3.67          7.32         2.72 o                         
  -2   1  -5        452.05        449.33         7.91 o                         
  -1   1  -5         12.51         15.69         3.47 o                         
   0   1  -5       1454.34       1431.07        20.20 o                         
   1   1  -5         97.78         99.40         6.27 o                         
   2   1  -5        192.19        184.04         6.19 o                         
   3   1  -5        101.48        106.53         5.32 o                         
   4   1  -5        169.15        164.35         8.67 o                         
   5   1  -5         18.64         23.89         3.66 o                         
  -5   2  -5          1.37         -1.25         2.90 o                         
  -4   2  -5          6.82          9.32         3.54 o                         
  -3   2  -5          4.81         11.33         2.27 o                         
  -2   2  -5         77.69         78.68         3.05 o                         
  -1   2  -5         21.21         28.39         7.13 o                         
   0   2  -5         51.81         55.87         2.50 o                         
   1   2  -5         58.23         52.96         2.79 o                         
   2   2  -5         16.30         22.53         3.63 o                         
   3   2  -5         33.25         44.18         5.44 o                         
   4   2  -5        189.86        180.12         6.06 o                         
   5   2  -5          6.08          7.04         4.06 o                         
  -4   3  -5        169.01        162.48         7.20 o                         
  -3   3  -5        383.49        397.26         7.83 o                         
  -2   3  -5        288.17        272.87         5.68 o                         
  -1   3  -5        264.91        272.03         5.90 o                         
   0   3  -5        465.68        458.97         8.26 o                         
   1   3  -5        277.05        291.05         6.12 o                         
   2   3  -5         42.11         40.83         3.84 o                         
   3   3  -5        300.17        311.72         7.95 o                         
   4   3  -5        138.72        132.52         5.64 o                         
   5   3  -5        167.39        147.89         9.67 o                         
  -4   4  -5        719.64        710.61        17.40 o                         
  -3   4  -5        254.23        244.75         7.26 o                         
  -2   4  -5        296.25        311.86         6.35 o                         
  -1   4  -5        265.91        259.27         5.78 o                         
   0   4  -5        382.38        394.66         6.87 o                         
   1   4  -5        193.07        186.69         4.01 o                         
   2   4  -5        509.66        522.53        10.97 o                         
   3   4  -5        105.56         95.47         4.67 o                         
   4   4  -5        885.42        907.64        18.71 o                         
  -4   5  -5         18.38         25.34         5.09 o                         
  -3   5  -5        331.21        358.35         7.68 o                         
  -2   5  -5         58.51         60.22         3.23 o                         
  -1   5  -5         73.16         75.67         4.18 o                         
   0   5  -5        228.85        221.06         4.94 o                         
   1   5  -5        330.34        352.66         6.64 o                         
   2   5  -5         23.86         29.33         3.40 o                         
   3   5  -5        424.56        439.56        10.21 o                         
   4   5  -5         70.62         67.35         4.42 o                         
  -4   6  -5         10.98          9.25         3.01 o                         
  -3   6  -5          9.60          9.56         2.64 o                         
  -2   6  -5         24.25         28.24         2.40 o                         
  -1   6  -5         45.24         44.12         3.09 o                         
   0   6  -5         35.48         43.71         2.95 o                         
   1   6  -5        107.00        103.87         3.42 o                         
   2   6  -5          9.90         11.53         2.40 o                         
   3   6  -5         68.89         62.96         5.33 o                         
   4   6  -5          8.59          0.87         2.72 o                         
  -3   7  -5        314.87        308.44        14.87 o                         
  -2   7  -5          7.32         14.88         4.77 o                         
  -1   7  -5        217.98        210.90         6.70 o                         
   0   7  -5        123.17        125.35         3.72 o                         
   1   7  -5        434.64        431.38         7.01 o                         
   2   7  -5        102.92         99.07         4.02 o                         
   3   7  -5        344.19        329.37        13.50 o                         
   4   7  -5         38.26         35.61        15.96 o                         
  -3   8  -5         90.94        101.69         5.30 o                         
  -2   8  -5        128.21        135.94         4.96 o                         
  -1   8  -5        163.25        181.05         5.60 o                         
   0   8  -5        365.58        355.93         9.69 o                         
   1   8  -5        243.97        252.04         5.57 o                         
   2   8  -5        241.24        241.92         8.41 o                         
   3   8  -5         91.71         88.77        11.72 o                         
  -2   9  -5         91.13         88.99         4.42 o                         
  -1   9  -5         20.92         30.16         6.55 o                         
   0   9  -5        223.10        217.51         5.93 o                         
   1   9  -5        126.18        128.86         4.77 o                         
   2   9  -5         65.30         64.82         4.94 o                         
  -1  10  -5          6.55          4.17         3.02 o                         
   0  10  -5         32.78         33.99         3.94 o                         
   1  10  -5         50.82         47.59         4.81 o                         
  -4   0  -4        262.32        254.75         8.89 o                         
  -2   0  -4        220.28        198.74         6.10 o                         
   0   0  -4       2144.83       2153.16        80.48 o                         
   2   0  -4        360.08        367.99        10.42 o                         
   4   0  -4        617.86        614.05        27.08 o                         
  -5   1  -4         12.59          7.07         2.76 o                         
  -4   1  -4        107.58        110.32         4.20 o                         
  -3   1  -4        292.70        286.86         6.25 o                         
  -2   1  -4        257.38        251.18         5.03 o                         
  -1   1  -4        157.72        160.42         3.46 o                         
   0   1  -4        740.54        720.49        13.74 o                         
   1   1  -4        382.94        375.17         9.40 o                         
   2   1  -4         70.08         74.24         4.05 o                         
   3   1  -4        435.84        416.46         9.50 o                         
   4   1  -4         28.02         33.82         3.90 o                         
   5   1  -4         72.44         68.98         3.89 o                         
  -5   2  -4         90.43         94.89         4.60 o                         
  -4   2  -4         58.56         64.91         6.13 o                         
  -3   2  -4        421.55        410.42         7.74 o                         
  -2   2  -4         61.15         70.24         3.11 o                         
  -1   2  -4        184.14        192.93         4.94 o                         
   0   2  -4        233.46        238.65         5.22 o                         
   1   2  -4        111.22        116.07         4.57 o                         
   2   2  -4         12.73         21.35         2.78 o                         
   3   2  -4         51.06         55.78         4.27 o                         
   4   2  -4         13.39         21.42         2.86 o                         
   5   2  -4          2.21          5.65         2.54 o                         
  -5   3  -4         49.58         48.16         3.81 o                         
  -4   3  -4        147.79        146.52         6.72 o                         
  -3   3  -4        428.08        424.13         8.06 o                         
  -2   3  -4         40.97         44.73         3.09 o                         
  -1   3  -4        229.98        230.77         5.01 o                         
   0   3  -4        410.24        403.02         7.25 o                         
   1   3  -4        210.92        222.52         5.12 o                         
   2   3  -4         42.62         55.26         4.83 o                         
   3   3  -4        401.03        379.31         9.11 o                         
   4   3  -4        200.85        211.60         6.20 o                         
   5   3  -4         86.39         84.31        10.49 o                         
  -5   4  -4         24.87         29.29         3.93 o                         
  -4   4  -4         55.18         61.63         6.76 o                         
  -3   4  -4        476.58        473.41         8.75 o                         
  -2   4  -4        112.00        112.39         4.54 o                         
  -1   4  -4        352.68        361.72         6.98 o                         
   0   4  -4        229.67        228.75         4.84 o                         
   1   4  -4        365.18        368.59         5.60 o                         
   2   4  -4         51.15         60.08         3.60 o                         
   3   4  -4        573.65        588.94        15.13 o                         
   4   4  -4        181.79        187.86         8.62 o                         
   5   4  -4        199.93        192.44        13.77 o                         
  -5   5  -4         75.76         74.86         4.56 o                         
  -4   5  -4         60.33         67.25         4.60 o                         
  -3   5  -4        215.20        217.44         5.60 o                         
  -2   5  -4        135.01        130.70         3.99 o                         
  -1   5  -4         16.74         20.63         1.93 o                         
   0   5  -4        356.59        364.56         6.24 o                         
   1   5  -4        258.36        253.68         4.39 o                         
   2   5  -4         64.74         70.05         3.87 o                         
   3   5  -4        110.98         99.50         4.43 o                         
   4   5  -4        205.64        210.48         6.29 o                         
   5   5  -4          4.71          5.31         3.73 o                         
  -4   6  -4        217.51        207.19         7.68 o                         
  -3   6  -4         53.90         55.54         3.45 o                         
  -2   6  -4         77.44         78.74         3.46 o                         
  -1   6  -4         63.04         67.62         3.02 o                         
   0   6  -4        255.48        271.39         5.21 o                         
   1   6  -4          7.86         16.11         1.82 o                         
   2   6  -4         43.71         47.25         3.34 o                         
   3   6  -4         67.92         72.12         5.05 o                         
   4   6  -4         20.28         13.59         5.04 o                         
  -4   7  -4        149.51        144.22         6.44 o                         
  -3   7  -4         52.95         54.02         3.59 o                         
  -2   7  -4        106.96         96.50         3.91 o                         
  -1   7  -4         51.41         57.04         4.04 o                         
   0   7  -4        591.47        592.55        13.19 o                         
   1   7  -4          9.83         16.85         3.08 o                         
   2   7  -4        205.17        204.47         5.80 o                         
   3   7  -4         36.93         42.51         5.86 o                         
   4   7  -4        274.61        281.80        16.95 o                         
  -3   8  -4        152.09        153.30         5.72 o                         
  -2   8  -4         47.95         49.14         3.65 o                         
  -1   8  -4        148.56        143.13         4.48 o                         
   0   8  -4        238.76        239.21         5.17 o                         
   1   8  -4        360.81        349.97        11.12 o                         
   2   8  -4         54.02         62.62         6.23 o                         
   3   8  -4        276.19        265.39        13.14 o                         
   4   8  -4         58.04         52.42         7.88 o                         
  -3   9  -4         88.41         90.75         6.54 o                         
  -2   9  -4         74.45         71.00         4.06 o                         
  -1   9  -4         74.91         69.56         4.68 o                         
   0   9  -4         84.04         92.60         3.84 o                         
   1   9  -4        127.37        138.03         6.04 o                         
   2   9  -4         10.52          9.86         3.36 o                         
   3   9  -4         66.56         62.56         9.52 o                         
  -2  10  -4          7.08          8.34         4.95 o                         
  -1  10  -4         92.22         93.40         6.56 o                         
   0  10  -4        104.63        106.07         4.20 o                         
   1  10  -4         31.81         35.11         3.96 o                         
   2  10  -4         57.18         64.02         6.75 o                         
  -1  11  -4        137.85        131.37         5.18 o                         
   0  11  -4         20.59         17.15         6.05 o                         
   1  11  -4        167.92        156.26         6.32 o                         
  -5   0  -3         20.63         25.80         5.16 o                         
  -3   0  -3         44.96         49.33         3.88 o                         
  -1   0  -3         14.33         17.83         1.55 o                         
   1   0  -3        815.52        759.33        26.18 o                         
   3   0  -3        693.16        657.24        19.50 o                         
   5   0  -3         43.57         34.10         5.24 o                         
  -5   1  -3        270.89        274.15         6.84 o                         
  -4   1  -3         34.56         41.73         3.15 o                         
  -3   1  -3        834.02        824.27        13.81 o                         
  -2   1  -3         60.93         70.36         2.64 o                         
  -1   1  -3        712.27        688.02        10.33 o                         
   0   1  -3        463.92        471.55         7.10 o                         
   1   1  -3        506.15        504.38         9.27 o                         
   2   1  -3         22.58         24.37         3.29 o                         
   3   1  -3        468.57        472.88        12.32 o                         
   4   1  -3        210.79        210.91         6.27 o                         
   5   1  -3        233.00        245.33         6.25 o                         
  -5   2  -3         31.85         36.12         3.22 o                         
  -4   2  -3       1479.78       1445.79        21.79 o                         
  -3   2  -3        328.18        332.94         7.39 o                         
  -2   2  -3        588.77        573.27         9.16 o                         
  -1   2  -3        973.93        992.54        15.21 o                         
   0   2  -3        533.82        500.07         9.47 o                         
   1   2  -3        879.72        917.77        16.22 o                         
   2   2  -3        601.38        596.13        13.59 o                         
   3   2  -3        159.50        170.37         5.39 o                         
   4   2  -3       1059.13       1115.27        23.57 o                         
   5   2  -3         35.93         46.06         6.00 o                         
  -5   3  -3        217.41        206.62         7.86 o                         
  -4   3  -3         75.64         81.65         4.35 o                         
  -3   3  -3        595.55        590.57        10.86 o                         
  -2   3  -3        199.68        211.02         4.44 o                         
  -1   3  -3        276.66        286.79         5.53 o                         
   0   3  -3       1222.18       1299.46        17.35 o                         
   1   3  -3        657.28        687.79        12.50 o                         
   2   3  -3        330.96        327.58         7.16 o                         
   3   3  -3        701.74        706.96        11.79 o                         
   4   3  -3        190.32        199.45         6.99 o                         
   5   3  -3         60.67         60.44         5.32 o                         
  -5   4  -3         18.20         18.15         4.80 o                         
  -4   4  -3          3.52          4.13         3.68 o                         
  -3   4  -3         22.53         29.34         2.70 o                         
  -2   4  -3         68.59         67.92         5.43 o                         
  -1   4  -3          9.59         14.44         1.95 o                         
   0   4  -3        210.49        217.65         4.10 o                         
   1   4  -3        101.92        104.75         2.80 o                         
   2   4  -3          2.91          5.65         1.70 o                         
   3   4  -3        163.51        160.66         4.44 o                         
   4   4  -3        236.97        239.53         6.48 o                         
   5   4  -3         38.40         37.11         4.02 o                         
  -5   5  -3         10.65          7.06         3.54 o                         
  -4   5  -3        410.93        398.90         9.19 o                         
  -3   5  -3         76.23         77.05         3.51 o                         
  -2   5  -3        334.93        320.34         5.93 o                         
  -1   5  -3         68.60         66.85         2.79 o                         
   0   5  -3       1257.08       1273.33        21.63 o                         
   1   5  -3         15.46         18.13         1.89 o                         
   2   5  -3        301.37        292.20         8.86 o                         
   3   5  -3         52.18         55.87         4.10 o                         
   4   5  -3        246.67        245.76         8.22 o                         
   5   5  -3         43.77         38.67         5.26 o                         
  -5   6  -3         76.98         72.50         5.92 o                         
  -4   6  -3          6.59         12.06         4.04 o                         
  -3   6  -3        820.75        779.77        13.44 o                         
  -2   6  -3         18.70         21.80         2.15 o                         
  -1   6  -3       1290.72       1275.04        19.74 o                         
   0   6  -3          8.56          9.18         1.83 o                         
   1   6  -3       1259.64       1257.92        21.98 o                         
   2   6  -3          9.93         13.17         3.25 o                         
   3   6  -3        502.03        507.36        10.93 o                         
   4   6  -3         45.90         50.39         5.08 o                         
   5   6  -3         54.71         49.58         5.51 o                         
  -4   7  -3         15.60         13.64         4.64 o                         
  -3   7  -3         32.59         30.13         2.83 o                         
  -2   7  -3        377.61        375.64         7.73 o                         
  -1   7  -3         55.09         59.26         3.00 o                         
   0   7  -3       1248.84       1265.83        20.78 o                         
   1   7  -3         68.81         72.43         3.45 o                         
   2   7  -3        231.79        233.67         6.60 o                         
   3   7  -3        129.05        137.87         6.47 o                         
   4   7  -3         25.01         34.73         4.90 o                         
  -4   8  -3         27.97         30.97         5.68 o                         
  -3   8  -3         21.86         28.36         6.33 o                         
  -2   8  -3         35.67         38.18         3.96 o                         
  -1   8  -3         15.12         15.39         2.78 o                         
   0   8  -3        141.93        143.03         4.12 o                         
   1   8  -3         15.88         24.52         2.72 o                         
   2   8  -3         54.24         57.22         3.53 o                         
   3   8  -3         20.55         25.52         3.55 o                         
   4   8  -3         84.71         91.53         6.34 o                         
  -3   9  -3        226.49        218.83         6.21 o                         
  -2   9  -3        131.85        138.71         4.77 o                         
  -1   9  -3        242.15        255.53         7.29 o                         
   0   9  -3        383.01        394.52         8.03 o                         
   1   9  -3        204.20        199.59         8.77 o                         
   2   9  -3        101.57        108.62         4.86 o                         
   3   9  -3        126.03        127.34        10.01 o                         
  -3  10  -3        102.06         85.21         6.01 o                         
  -2  10  -3        159.44        171.49         5.50 o                         
  -1  10  -3         98.06        107.51         4.92 o                         
   0  10  -3        266.51        269.53         6.57 o                         
   1  10  -3        140.39        151.49         6.60 o                         
   2  10  -3        127.65        127.20         4.64 o                         
   3  10  -3         99.25         90.19         5.23 o                         
  -2  11  -3         30.98         34.33         3.41 o                         
  -1  11  -3         87.18         90.52         5.49 o                         
   0  11  -3         96.01         91.15         4.05 o                         
   1  11  -3         49.18         52.60         5.96 o                         
   2  11  -3         21.53         19.03         4.10 o                         
  -6   0  -2        131.79        129.59         7.86 o                         
  -4   0  -2        231.71        235.64        16.92 o                         
  -2   0  -2         82.93         83.65         4.10 o                         
   0   0  -2         26.39         32.07         2.32 o                         
   2   0  -2        254.99        244.81         7.43 o                         
   4   0  -2         59.22         59.28         4.38 o                         
   6   0  -2          9.94         15.69         3.61 o                         
  -6   1  -2        254.93        243.15         8.24 o                         
  -5   1  -2         66.76         71.33         3.73 o                         
  -4   1  -2        523.69        507.97        10.03 o                         
  -3   1  -2         87.26         88.11         3.33 o                         
  -2   1  -2         96.72         98.45         3.23 o                         
  -1   1  -2         92.82         94.25         2.05 o                         
   0   1  -2       2354.47       2363.50        21.32 o                         
   1   1  -2        816.08        819.77        14.45 o                         
   2   1  -2        389.28        364.33         7.23 o                         
   3   1  -2        169.94        179.81         4.96 o                         
   4   1  -2        683.98        699.80        13.08 o                         
   5   1  -2         11.49         13.91         2.14 o                         
   6   1  -2        246.90        260.14         8.44 o                         
  -6   2  -2         65.82         47.64        10.04 o                         
  -5   2  -2        262.64        263.38         6.33 o                         
  -4   2  -2         70.35         71.80         3.27 o                         
  -3   2  -2       1289.18       1251.70        19.38 o                         
  -2   2  -2        426.67        439.16         7.98 o                         
  -1   2  -2        861.53        862.60        16.93 o                         
   0   2  -2       3409.79       3410.83        37.79 o                         
   1   2  -2       2372.64       2368.69        61.15 o                         
   2   2  -2        327.87        343.55         8.65 o                         
   3   2  -2       1998.17       2022.79        31.16 o                         
   4   2  -2        131.74        136.15         4.88 o                         
   5   2  -2        425.15        440.28        10.42 o                         
   6   2  -2        102.19        104.82         4.60 o                         
  -5   3  -2         52.67         64.00         3.81 o                         
  -4   3  -2        264.28        263.19         5.88 o                         
  -3   3  -2        726.52        738.94        12.94 o                         
  -2   3  -2        345.13        335.75         7.54 o                         
  -1   3  -2        621.06        629.49        10.10 o                         
   0   3  -2        189.63        184.06         2.97 o                         
   1   3  -2        131.81        142.23         2.90 o                         
   2   3  -2        268.68        272.39        10.46 o                         
   3   3  -2        234.87        249.48         5.52 o                         
   4   3  -2        582.03        594.38        12.49 o                         
   5   3  -2         29.53         39.82         4.38 o                         
   6   3  -2        127.68        131.44         7.59 o                         
  -5   4  -2         18.01         24.03         5.19 o                         
  -4   4  -2        103.09        102.32         3.87 o                         
  -3   4  -2        107.33        104.67         3.73 o                         
  -2   4  -2          1.42          2.78         1.33 o                         
  -1   4  -2         17.36         21.24         1.79 o                         
   0   4  -2         96.51         93.72         2.81 o                         
   1   4  -2         92.06         87.54         3.93 o                         
   2   4  -2         58.78         57.10         3.49 o                         
   3   4  -2         62.67         60.78         3.70 o                         
   4   4  -2         20.40         27.16         3.50 o                         
   5   4  -2         45.55         41.88         4.98 o                         
  -5   5  -2         36.53         46.36         4.85 o                         
  -4   5  -2         48.98         48.45         3.38 o                         
  -3   5  -2        798.41        762.06        13.94 o                         
  -2   5  -2         23.05         23.90         2.03 o                         
  -1   5  -2        665.12        677.21        11.47 o                         
   0   5  -2        205.83        197.79         6.30 o                         
   1   5  -2        791.43        772.11        13.83 o                         
   2   5  -2        132.40        125.26         4.03 o                         
   3   5  -2        882.17        879.66        28.03 o                         
   4   5  -2         47.63         59.84         6.26 o                         
   5   5  -2        110.37        124.66         8.48 o                         
  -5   6  -2         40.38         42.26         3.50 o                         
  -4   6  -2        234.70        219.66         6.66 o                         
  -3   6  -2         71.99         70.49         3.44 o                         
  -2   6  -2        709.30        681.26        10.88 o                         
  -1   6  -2         35.16         35.62         4.09 o                         
   0   6  -2       3002.86       2951.55        51.22 o                         
   1   6  -2         78.37         82.05         3.21 o                         
   2   6  -2        422.16        399.09         8.79 o                         
   3   6  -2         22.01         25.88         3.14 o                         
   4   6  -2        455.62        457.87        13.74 o                         
   5   6  -2          1.89          0.79         4.76 o                         
  -5   7  -2         13.28         14.61         4.14 o                         
  -4   7  -2         62.62         68.46         4.42 o                         
  -3   7  -2        122.84        121.14         4.26 o                         
  -2   7  -2         80.09         82.63         3.32 o                         
  -1   7  -2        410.05        410.78         7.67 o                         
   0   7  -2        171.58        167.68         4.37 o                         
   1   7  -2        549.15        547.70        10.98 o                         
   2   7  -2         13.14         16.37         2.82 o                         
   3   7  -2        123.01        124.17         7.51 o                         
   4   7  -2          6.24          8.07         3.59 o                         
   5   7  -2         64.92         52.23         7.14 o                         
  -4   8  -2         52.28         53.52         3.82 o                         
  -3   8  -2        101.73        102.51         4.44 o                         
  -2   8  -2          7.20          8.12         2.22 o                         
  -1   8  -2        121.98        118.47         6.03 o                         
   0   8  -2         43.72         48.62         2.51 o                         
   1   8  -2          5.36          9.67         2.51 o                         
   2   8  -2          6.26          6.77         2.27 o                         
   3   8  -2         14.08         18.19         2.57 o                         
   4   8  -2         23.82         24.70         3.65 o                         
  -4   9  -2        113.44        110.42         4.76 o                         
  -3   9  -2        245.33        239.52         6.37 o                         
  -2   9  -2        114.58        111.97         4.34 o                         
  -1   9  -2        305.16        320.42         7.91 o                         
   0   9  -2        468.94        465.88         9.30 o                         
   1   9  -2        168.31        162.53         7.94 o                         
   2   9  -2         72.53         72.72         3.86 o                         
   3   9  -2        123.53        133.04         5.07 o                         
   4   9  -2        223.70        215.97         6.89 o                         
  -3  10  -2        326.93        330.23         8.02 o                         
  -2  10  -2        185.18        189.82         5.79 o                         
  -1  10  -2        186.62        180.96         5.41 o                         
   0  10  -2        186.62        205.02         5.99 o                         
   1  10  -2        305.85        302.85         7.95 o                         
   2  10  -2         39.28         40.53         4.21 o                         
   3  10  -2        416.82        425.34        13.61 o                         
  -2  11  -2         40.33         48.21         3.88 o                         
  -1  11  -2         19.61         18.16         3.04 o                         
   0  11  -2         13.24         20.16         3.11 o                         
   1  11  -2         46.47         49.95         4.87 o                         
   2  11  -2        115.48        104.96         6.32 o                         
  -1  12  -2         56.44         55.96         5.19 o                         
   0  12  -2         14.26         19.22         3.10 o                         
   1  12  -2         45.82         44.80         4.38 o                         
  -5   0  -1        189.57        184.15         7.25 o                         
  -3   0  -1       1220.55       1238.97        42.16 o                         
  -1   0  -1       3220.83       2907.01        52.60 o                         
   1   0  -1       1871.10       1813.51        33.53 o                         
   3   0  -1        606.84        630.45        15.79 o                         
   5   0  -1         43.74         46.64         4.30 o                         
  -6   1  -1        135.44        133.17         7.64 o                         
  -5   1  -1         16.20         19.34         2.53 o                         
  -4   1  -1        406.01        407.46         7.75 o                         
  -3   1  -1         74.29         79.20         2.69 o                         
  -2   1  -1        128.38        132.44         3.05 o                         
  -1   1  -1        460.85        443.06         7.21 o                         
   0   1  -1       2436.39       2361.42        22.27 o                         
   1   1  -1        885.31        873.49        11.65 o                         
   2   1  -1        259.36        264.89         5.19 o                         
   3   1  -1        321.73        325.36         7.34 o                         
   4   1  -1         91.01         89.06         3.61 o                         
   5   1  -1         88.04         91.74         4.64 o                         
   6   1  -1         21.17         34.82         4.47 o                         
  -6   2  -1          5.69          9.92         4.31 o                         
  -5   2  -1         13.39         19.60         2.66 o                         
  -4   2  -1         26.15         27.80         2.43 o                         
  -3   2  -1         19.07         20.07         2.06 o                         
  -2   2  -1        198.78        179.41         4.42 o                         
  -1   2  -1         16.59         15.18         1.03 o                         
   0   2  -1       1369.75       1333.14        12.82 o                         
   1   2  -1        481.67        472.79         6.79 o                         
   2   2  -1         70.47         68.00         2.47 o                         
   3   2  -1        242.68        242.80         5.69 o                         
   4   2  -1        453.30        468.14         8.33 o                         
   5   2  -1         26.52         26.36         2.44 o                         
   6   2  -1        189.10        195.56         7.96 o                         
  -6   3  -1        114.84        115.68         6.45 o                         
  -5   3  -1        109.07        108.05         4.36 o                         
  -4   3  -1        357.39        351.64         6.93 o                         
  -3   3  -1        333.53        324.87         6.10 o                         
  -2   3  -1         39.07         37.97         2.35 o                         
  -1   3  -1        427.00        420.84         8.64 o                         
   0   3  -1        823.36        802.24        10.83 o                         
   1   3  -1        224.70        207.09         3.93 o                         
   2   3  -1        373.25        377.32         7.51 o                         
   3   3  -1        262.64        257.27         7.07 o                         
   4   3  -1        400.37        429.87         9.44 o                         
   5   3  -1         46.12         53.28         3.80 o                         
   6   3  -1         44.32         47.96         4.66 o                         
  -5   4  -1         57.05         60.43         3.64 o                         
  -4   4  -1       1048.83       1029.66        16.11 o                         
  -3   4  -1        210.41        218.75        10.02 o                         
  -2   4  -1        300.61        297.72         5.61 o                         
  -1   4  -1        122.71        125.50         4.12 o                         
   0   4  -1        699.46        674.58        11.73 o                         
   1   4  -1        396.97        414.52         8.10 o                         
   2   4  -1        232.74        216.63         5.32 o                         
   3   4  -1        246.28        251.98         7.40 o                         
   4   4  -1        307.95        304.41        14.94 o                         
   5   4  -1          1.21          3.98         1.99 o                         
  -5   5  -1        109.32        103.81         5.02 o                         
  -4   5  -1         41.63         44.88         3.07 o                         
  -3   5  -1        474.74        483.38         8.71 o                         
  -2   5  -1        187.01        186.81         4.25 o                         
  -1   5  -1        506.15        509.87         8.59 o                         
   0   5  -1        410.30        398.83         6.98 o                         
   1   5  -1        120.75        123.29         6.65 o                         
   2   5  -1         17.29         14.48         1.53 o                         
   3   5  -1        175.34        177.61         6.06 o                         
   4   5  -1        467.72        473.03        13.03 o                         
   5   5  -1         47.29         46.96         4.55 o                         
  -5   6  -1         10.48         13.29         2.57 o                         
  -4   6  -1         58.05         62.58         6.05 o                         
  -3   6  -1        157.93        158.35         4.44 o                         
  -2   6  -1         10.99         10.99         2.37 o                         
  -1   6  -1        102.10        105.97         4.02 o                         
   0   6  -1         29.69         36.56         2.21 o                         
   1   6  -1        335.68        331.41         6.49 o                         
   2   6  -1         64.32         65.42         3.38 o                         
   3   6  -1        554.05        536.23        10.43 o                         
   4   6  -1         25.44         33.31         4.01 o                         
   5   6  -1        110.64        110.22         6.27 o                         
  -5   7  -1        118.45        105.80         4.76 o                         
  -4   7  -1         80.85         73.90         3.74 o                         
  -3   7  -1        614.81        569.98        11.03 o                         
  -2   7  -1          9.84         11.07         2.15 o                         
  -1   7  -1        546.86        553.72        11.18 o                         
   0   7  -1         72.32         69.24         2.57 o                         
   1   7  -1        226.96        219.53         5.70 o                         
   2   7  -1         40.94         46.78         2.82 o                         
   3   7  -1        166.32        153.75         6.23 o                         
   4   7  -1         77.72         76.96         4.17 o                         
   5   7  -1         81.24         80.39         8.84 o                         
  -4   8  -1        368.53        359.60         8.09 o                         
  -3   8  -1        132.23        120.56         4.25 o                         
  -2   8  -1        296.56        276.89         7.53 o                         
  -1   8  -1        231.69        223.41         5.16 o                         
   0   8  -1        507.02        496.88         8.97 o                         
   1   8  -1        136.27        123.85         4.90 o                         
   2   8  -1         35.86         36.85         2.85 o                         
   3   8  -1         58.89         59.87         4.26 o                         
   4   8  -1        226.85        216.18         9.12 o                         
  -4   9  -1         53.92         58.36         5.46 o                         
  -3   9  -1         97.93        103.78         4.24 o                         
  -2   9  -1         40.50         41.74         3.62 o                         
  -1   9  -1         12.66         20.60         2.32 o                         
   0   9  -1        336.81        326.56         7.28 o                         
   1   9  -1        176.69        169.95         6.55 o                         
   2   9  -1        144.01        143.31         6.68 o                         
   3   9  -1        222.88        212.06         6.82 o                         
   4   9  -1        113.30        114.61         6.08 o                         
  -3  10  -1         71.21         70.37         6.35 o                         
  -2  10  -1         36.91         41.46         4.40 o                         
  -1  10  -1         94.09         95.81         4.09 o                         
   0  10  -1        210.05        209.75         5.68 o                         
   1  10  -1         35.13         40.52         4.04 o                         
   2  10  -1         64.04         56.75         4.65 o                         
   3  10  -1         84.18         83.03         5.25 o                         
  -3  11  -1         64.78         70.65         4.69 o                         
  -2  11  -1        120.76        113.84         5.23 o                         
  -1  11  -1         30.15         41.31         3.26 o                         
   0  11  -1        340.70        320.50         7.74 o                         
   1  11  -1         18.41         30.02         4.61 o                         
   2  11  -1         94.95         97.28         8.11 o                         
   3  11  -1         39.78         36.68         7.26 o                         
  -1  12  -1        147.53        135.46         6.02 o                         
   0  12  -1         14.11         21.39         4.04 o                         
   1  12  -1        201.00        188.78         6.73 o                         
  -6   0   0        378.37        387.40        18.29 o                         
  -4   0   0        335.10        320.77        13.05 o                         
  -2   0   0       3693.85       3940.16        85.63 o                         
   2   0   0       3604.35       3701.55        62.48 o                         
   4   0   0        343.05        334.98         9.75 o                         
   6   0   0        382.46        383.84        21.50 o                         
  -6   1   0         55.95         58.96         7.57 o                         
  -5   1   0         43.68         40.75         4.33 o                         
  -4   1   0         32.93         37.84         3.88 o                         
  -3   1   0       1067.19       1126.81        17.93 o                         
  -2   1   0         51.97         55.23         1.92 o                         
  -1   1   0       3881.82       3752.98        41.40 o                         
   0   1   0        165.53        163.15         2.43 o                         
   1   1   0       3874.01       3766.02        41.74 o                         
   2   1   0         49.57         55.67         2.33 o                         
   3   1   0       1046.03       1091.11        18.14 o                         
   4   1   0         34.73         36.65         2.51 o                         
   5   1   0         47.19         42.87         2.76 o                         
   6   1   0         56.00         55.29         6.12 o                         
  -6   2   0         12.95         24.22         4.69 o                         
  -5   2   0         34.09         39.29         4.50 o                         
  -4   2   0          2.14          3.27         2.45 o                         
  -3   2   0          5.66          8.07         1.78 o                         
  -2   2   0         97.74         94.35         2.20 o                         
  -1   2   0        276.32        289.72         4.11 o                         
   0   2   0         49.53         57.19         1.43 o                         
   1   2   0        274.66        295.79         4.10 o                         
   2   2   0         96.39         98.62         2.75 o                         
   3   2   0          5.73          5.73         1.52 o                         
   4   2   0          1.97          2.57         2.06 o                         
   5   2   0         34.11         38.35         3.76 o                         
   6   2   0         12.63         17.37         4.91 o                         
  -6   3   0        187.77        199.80         9.07 o                         
  -5   3   0         17.76         23.06         6.32 o                         
  -4   3   0        530.12        511.86        10.74 o                         
  -3   3   0        681.28        672.45        10.46 o                         
  -2   3   0        203.88        193.04         4.29 o                         
  -1   3   0        945.64        939.66        13.56 o                         
   0   3   0       1697.08       1709.10        20.85 o                         
   1   3   0        952.00        944.41        13.36 o                         
   2   3   0        201.47        190.84         6.23 o                         
   3   3   0        671.22        663.17        12.66 o                         
   4   3   0        533.91        521.43        10.36 o                         
   5   3   0         16.96         17.85         3.33 o                         
   6   3   0        182.63        200.70         6.86 o                         
  -5   4   0        496.77        510.56        14.46 o                         
  -4   4   0         93.11        107.23         4.11 o                         
  -3   4   0       2224.37       2223.19        33.31 o                         
  -2   4   0        411.61        423.02         9.24 o                         
  -1   4   0       1954.88       2031.96        43.35 o                         
   0   4   0       2405.85       2502.34        36.21 o                         
   1   4   0       2016.93       2119.88        28.50 o                         
   2   4   0        400.54        409.50         8.25 o                         
   3   4   0       2230.69       2231.95        33.95 o                         
   4   4   0         92.98         98.27         5.90 o                         
   5   4   0        489.70        484.84        12.16 o                         
  -5   5   0         61.55         62.68         6.80 o                         
  -4   5   0        754.65        732.70        12.75 o                         
  -3   5   0          5.15          7.84         1.70 o                         
  -2   5   0        309.18        315.77         6.97 o                         
  -1   5   0        351.24        389.32         7.75 o                         
   0   5   0        158.99        173.56         4.65 o                         
   1   5   0        347.54        400.55         8.71 o                         
   2   5   0        319.47        325.72         6.59 o                         
   3   5   0          4.73          8.17         2.06 o                         
   4   5   0        759.53        738.41        16.18 o                         
   5   5   0         62.42         57.73         5.33 o                         
  -5   6   0          0.70          4.14         4.07 o                         
  -4   6   0         47.90         57.65         4.72 o                         
  -3   6   0         56.33         58.17         2.91 o                         
  -2   6   0         43.60         45.31         2.33 o                         
  -1   6   0         32.07         36.86         2.58 o                         
   0   6   0          3.04          7.73         1.38 o                         
   1   6   0         32.89         38.30         3.09 o                         
   2   6   0         42.74         41.02         2.82 o                         
   3   6   0         55.20         57.81         3.33 o                         
   4   6   0         47.20         57.85         6.25 o                         
   5   6   0          0.80         -0.27         3.19 o                         
  -5   7   0         14.02         13.98         3.58 o                         
  -4   7   0        529.74        528.32        10.24 o                         
  -3   7   0        158.22        151.86         4.45 o                         
  -2   7   0        232.04        225.86         5.10 o                         
  -1   7   0         86.98         90.80         3.24 o                         
   0   7   0        998.08       1009.52        15.97 o                         
   1   7   0         89.14         96.16         4.65 o                         
   2   7   0        230.39        222.41         6.99 o                         
   3   7   0        156.86        160.68         5.08 o                         
   4   7   0        536.46        529.41        14.49 o                         
   5   7   0         13.51         14.32         3.71 o                         
  -4   8   0         53.35         57.23         3.96 o                         
  -3   8   0        700.70        732.15        13.03 o                         
  -2   8   0        155.59        152.86         4.25 o                         
  -1   8   0        409.87        427.61         8.19 o                         
   0   8   0        843.61        805.19        14.32 o                         
   1   8   0        424.89        439.92        11.26 o                         
   2   8   0        149.53        144.95         5.13 o                         
   3   8   0        703.83        731.52        14.82 o                         
   4   8   0         54.91         62.69         4.32 o                         
  -4   9   0        237.27        238.33         6.68 o                         
  -3   9   0        108.91        116.12         4.39 o                         
  -2   9   0        194.22        210.37         5.35 o                         
  -1   9   0        233.63        237.42         8.69 o                         
   0   9   0          0.02          3.94         1.85 o                         
   1   9   0        232.10        220.60         7.78 o                         
   2   9   0        198.12        202.90         9.88 o                         
   3   9   0        105.47        106.12         5.29 o                         
   4   9   0        235.69        238.41        14.80 o                         
  -3  10   0         28.89         37.76         3.79 o                         
  -2  10   0         11.43         16.13         2.33 o                         
  -1  10   0         21.22         27.46         2.83 o                         
   0  10   0         38.58         48.34         3.17 o                         
   1  10   0         20.77         29.42         3.57 o                         
   2  10   0         11.93         15.25         4.14 o                         
   3  10   0         27.52         30.51         3.45 o                         
  -3  11   0        349.34        341.15         9.42 o                         
  -2  11   0         19.73         28.55         3.42 o                         
  -1  11   0        311.60        310.40         7.26 o                         
   0  11   0          0.01          0.56         2.14 o                         
   1  11   0        316.35        312.14        15.11 o                         
   2  11   0         20.87         36.05         8.83 o                         
   3  11   0        345.89        356.22         9.94 o                         
  -1  12   0          1.08          5.26         3.27 o                         
   0  12   0        651.03        662.20        19.13 o                         
   1  12   0          1.03          1.17         7.69 o                         
   2  12   0        245.70        268.28        28.37 o                         
  -5   0   1         42.07         41.40         4.32 o                         
  -3   0   1        621.92        625.84        13.61 o                         
  -1   0   1       1886.18       1859.03        33.12 o                         
   1   0   1       3244.17       2944.51        46.02 o                         
   3   0   1       1201.75       1280.58        25.74 o                         
   5   0   1        201.51        198.86         7.02 o                         
  -6   1   1         21.69         31.70         4.56 o                         
  -5   1   1         82.25         86.63         4.15 o                         
  -4   1   1         90.70         86.50         3.20 o                         
  -3   1   1        332.18        344.33         6.00 o                         
  -2   1   1        268.88        272.43         5.72 o                         
  -1   1   1        881.70        860.31        18.96 o                         
   0   1   1       2447.94       2368.75        24.59 o                         
   1   1   1        458.08        455.64         5.26 o                         
   2   1   1        124.40        128.98         3.36 o                         
   3   1   1         70.88         75.95         2.97 o                         
   4   1   1        412.66        407.56        10.14 o                         
   5   1   1         17.32         20.57         2.86 o                         
   6   1   1        135.53        141.11         8.50 o                         
  -6   2   1        191.75        185.23         8.24 o                         
  -5   2   1         24.91         31.60         3.20 o                         
  -4   2   1        444.08        445.93         9.59 o                         
  -3   2   1        246.36        238.59         5.68 o                         
  -2   2   1         76.92         71.61         2.31 o                         
  -1   2   1        473.88        464.74         6.19 o                         
   0   2   1       1376.57       1352.28        15.12 o                         
   1   2   1         14.86         13.86         1.29 o                         
   2   2   1        191.88        198.82         5.44 o                         
   3   2   1         19.62         19.28         1.89 o                         
   4   2   1         27.12         25.38         2.91 o                         
   5   2   1         13.60         15.82         2.60 o                         
   6   2   1          6.07          8.83         3.17 o                         
  -6   3   1         47.00         47.03         5.50 o                         
  -5   3   1         45.59         44.76         4.50 o                         
  -4   3   1        401.33        406.88         9.01 o                         
  -3   3   1        265.57        263.27         7.33 o                         
  -2   3   1        368.23        361.99         7.16 o                         
  -1   3   1        220.68        200.28         3.47 o                         
   0   3   1        814.38        786.37        11.59 o                         
   1   3   1        440.95        436.14         9.33 o                         
   2   3   1         39.48         37.49         2.27 o                         
   3   3   1        332.23        328.05         8.16 o                         
   4   3   1        361.46        361.49         7.94 o                         
   5   3   1        112.85        111.46         4.91 o                         
   6   3   1        112.41        117.09         5.50 o                         
  -5   4   1          0.99          4.02         3.06 o                         
  -4   4   1        308.31        311.32         7.53 o                         
  -3   4   1        250.50        248.67         5.50 o                         
  -2   4   1        233.66        220.83         7.50 o                         
  -1   4   1        391.73        397.84         7.70 o                         
   0   4   1        703.41        650.80        13.90 o                         
   1   4   1        124.09        127.52         5.57 o                         
   2   4   1        312.02        312.20         6.26 o                         
   3   4   1        209.81        216.21         9.38 o                         
   4   4   1       1060.66       1055.46        23.24 o                         
   5   4   1         58.36         62.02         5.48 o                         
  -5   5   1         47.72         38.03         9.19 o                         
  -4   5   1        460.90        447.33         8.84 o                         
  -3   5   1        176.36        189.08         6.08 o                         
  -2   5   1         15.63         17.61         3.57 o                         
  -1   5   1        118.09        125.15         3.55 o                         
   0   5   1        418.07        395.23         8.61 o                         
   1   5   1        520.15        527.74        11.87 o                         
   2   5   1        185.95        185.57         4.95 o                         
   3   5   1        474.67        460.42        10.06 o                         
   4   5   1         40.94         46.24         4.24 o                         
   5   5   1        109.76         98.77        13.31 o                         
  -5   6   1        108.97        103.63         6.47 o                         
  -4   6   1         25.87         28.58         2.52 o                         
  -3   6   1        557.40        541.08         8.72 o                         
  -2   6   1         63.57         71.15         3.11 o                         
  -1   6   1        323.49        327.73         6.33 o                         
   0   6   1         28.68         31.49         2.14 o                         
   1   6   1        108.43        109.31         6.39 o                         
   2   6   1         11.59         13.65         2.17 o                         
   3   6   1        158.12        159.77         5.29 o                         
   4   6   1         57.91         47.76         4.46 o                         
   5   6   1         10.59         12.37         3.54 o                         
  -5   7   1         79.82         82.49         6.95 o                         
  -4   7   1         76.81         75.65         3.54 o                         
  -3   7   1        167.26        159.92         4.38 o                         
  -2   7   1         41.52         44.25         2.49 o                         
  -1   7   1        225.26        223.35         5.24 o                         
   0   7   1         72.09         70.45         2.89 o                         
   1   7   1        557.94        553.18        30.53 o                         
   2   7   1         11.03         10.60         2.07 o                         
   3   7   1        610.29        573.85        12.83 o                         
   4   7   1         82.36         77.06         7.40 o                         
   5   7   1        118.84        107.28        10.12 o                         
  -4   8   1        223.44        218.65         7.45 o                         
  -3   8   1         61.02         64.21         3.17 o                         
  -2   8   1         37.15         39.40         2.68 o                         
  -1   8   1        138.37        130.61         4.51 o                         
   0   8   1        513.50        510.06         9.55 o                         
   1   8   1        233.98        231.27         7.63 o                         
   2   8   1        296.85        282.85         7.30 o                         
   3   8   1        129.44        117.76         7.51 o                         
   4   8   1        373.07        375.06         9.40 o                         
  -4   9   1        113.02        118.24         4.43 o                         
  -3   9   1        225.78        218.16         5.86 o                         
  -2   9   1        146.99        142.81         4.47 o                         
  -1   9   1        171.71        168.76         4.79 o                         
   0   9   1        335.67        328.73         7.13 o                         
   1   9   1         14.48         21.37         3.35 o                         
   2   9   1         38.84         47.17         4.60 o                         
   3   9   1        100.53         95.91         5.07 o                         
   4   9   1         55.49         58.55         4.79 o                         
  -3  10   1         83.42         87.31         6.32 o                         
  -2  10   1         65.26         61.16         3.67 o                         
  -1  10   1         34.69         40.69         3.61 o                         
   0  10   1        209.10        208.65         5.59 o                         
   1  10   1         95.65         98.23         8.49 o                         
   2  10   1         34.81         47.08         5.11 o                         
   3  10   1         69.87         68.41         5.94 o                         
  -3  11   1         39.03         29.78         7.35 o                         
  -2  11   1         96.86        104.06         4.27 o                         
  -1  11   1         17.27         23.60         3.78 o                         
   0  11   1        341.18        326.91         7.78 o                         
   1  11   1         31.12         39.72         4.73 o                         
   2  11   1        118.59        117.86         6.68 o                         
   3  11   1         64.10         66.53         5.65 o                         
  -1  12   1        198.98        193.10         8.10 o                         
   0  12   1         14.11         16.00         2.72 o                         
   1  12   1        149.83        140.11        10.08 o                         
  -6   0   2          9.66         22.16         5.42 o                         
  -4   0   2         59.44         71.81         6.26 o                         
  -2   0   2        252.34        256.82         7.10 o                         
   0   0   2         28.67         36.98         1.91 o                         
   2   0   2         82.71         74.21         4.84 o                         
   4   0   2        234.97        225.62        10.29 o                         
   6   0   2        128.11        149.96        11.36 o                         
  -6   1   2        251.47        248.39         9.07 o                         
  -5   1   2         10.70         16.19         2.53 o                         
  -4   1   2        675.54        682.95        19.66 o                         
  -3   1   2        171.77        182.43         5.47 o                         
  -2   1   2        391.44        380.41         6.96 o                         
  -1   1   2        807.91        829.40        15.62 o                         
   0   1   2       2340.83       2315.70        33.02 o                         
   1   1   2         88.92         97.69         2.40 o                         
   2   1   2         87.60         87.37         2.87 o                         
   3   1   2         88.24         86.48         3.22 o                         
   4   1   2        534.18        518.26        12.06 o                         
   5   1   2         66.88         68.55         6.51 o                         
   6   1   2        250.99        249.23        19.62 o                         
  -6   2   2        100.67        102.14         5.65 o                         
  -5   2   2        427.33        429.45         9.04 o                         
  -4   2   2        128.05        130.88         4.96 o                         
  -3   2   2       1995.58       2023.08        29.84 o                         
  -2   2   2        340.06        351.68         6.32 o                         
  -1   2   2       2307.11       2425.54        44.84 o                         
   0   2   2       3403.88       3459.81        39.60 o                         
   1   2   2        897.22        897.65        13.39 o                         
   2   2   2        412.64        416.45        10.07 o                         
   3   2   2       1290.13       1247.63        20.01 o                         
   4   2   2         72.21         71.78         3.93 o                         
   5   2   2        258.40        269.28        10.96 o                         
   6   2   2         65.39         42.85         7.23 o                         
  -6   3   2        131.19        137.52         5.64 o                         
  -5   3   2         28.45         31.83         3.30 o                         
  -4   3   2        577.62        599.70        11.12 o                         
  -3   3   2        236.83        241.48         5.24 o                         
  -2   3   2        258.00        263.52         5.37 o                         
  -1   3   2        128.60        143.16         3.02 o                         
   0   3   2        193.23        185.04         4.65 o                         
   1   3   2        633.42        634.50        13.60 o                         
   2   3   2        344.20        314.34         9.06 o                         
   3   3   2        722.15        709.18        25.56 o                         
   4   3   2        261.65        258.01         7.95 o                         
   5   3   2         49.62         52.67         6.23 o                         
  -5   4   2         46.40         50.03         3.59 o                         
  -4   4   2         20.42         22.98         3.01 o                         
  -3   4   2         63.64         60.32         3.98 o                         
  -2   4   2         58.33         57.04         2.28 o                         
  -1   4   2         90.75         85.45         3.29 o                         
   0   4   2         94.06         92.74         2.45 o                         
   1   4   2         15.99         19.65         2.09 o                         
   2   4   2          1.87          4.97         1.59 o                         
   3   4   2        105.71        100.72         5.57 o                         
   4   4   2        104.00        103.66         4.38 o                         
   5   4   2         18.77         23.76         5.00 o                         
  -5   5   2        108.52        114.48         4.97 o                         
  -4   5   2         49.08         51.17         3.51 o                         
  -3   5   2        888.67        874.96        14.37 o                         
  -2   5   2        133.92        126.83         3.71 o                         
  -1   5   2        774.73        750.47        13.86 o                         
   0   5   2        203.24        199.75         5.03 o                         
   1   5   2        675.13        678.98        15.16 o                         
   2   5   2         20.84         25.66         3.19 o                         
   3   5   2        787.10        769.52        17.71 o                         
   4   5   2         51.82         49.53         4.48 o                         
   5   5   2         35.42         32.92        12.33 o                         
  -5   6   2          1.84         -4.27         4.87 o                         
  -4   6   2        447.19        454.48        10.40 o                         
  -3   6   2         22.19         27.25         2.30 o                         
  -2   6   2        438.68        428.91         8.09 o                         
  -1   6   2         78.03         89.07         3.27 o                         
   0   6   2       3001.04       2896.09        46.63 o                         
   1   6   2         35.12         37.41         2.64 o                         
   2   6   2        687.02        671.10        13.24 o                         
   3   6   2         72.91         72.34         4.00 o                         
   4   6   2        235.22        228.84         8.55 o                         
   5   6   2         40.11         32.67         4.72 o                         
  -5   7   2         60.30         55.80         5.04 o                         
  -4   7   2          6.14         10.60         2.58 o                         
  -3   7   2        128.16        135.92         5.51 o                         
  -2   7   2         13.82         17.60         1.95 o                         
  -1   7   2        550.56        567.18        11.57 o                         
   0   7   2        172.30        164.85         7.26 o                         
   1   7   2        403.26        402.64         8.85 o                         
   2   7   2         77.68         79.91         5.98 o                         
   3   7   2        117.41        123.34         4.86 o                         
   4   7   2         64.19         61.37         5.86 o                         
   5   7   2         14.65         10.03         3.91 o                         
  -4   8   2         23.25         23.80         3.20 o                         
  -3   8   2         13.67         17.17         2.27 o                         
  -2   8   2          6.89          9.72         2.08 o                         
  -1   8   2          5.60          7.56         1.84 o                         
   0   8   2         44.46         49.43         4.15 o                         
   1   8   2        122.43        125.00         6.11 o                         
   2   8   2          7.17         13.35         2.40 o                         
   3   8   2         98.44        108.65         6.80 o                         
   4   8   2         53.92         61.38        11.69 o                         
  -4   9   2        219.07        212.53         5.57 o                         
  -3   9   2        125.32        126.43         6.35 o                         
  -2   9   2         73.83         70.66         5.21 o                         
  -1   9   2        170.03        177.05         4.86 o                         
   0   9   2        467.94        455.22         9.08 o                         
   1   9   2        309.76        308.78        14.21 o                         
   2   9   2        110.49        111.71         4.95 o                         
   3   9   2        242.49        234.73         7.20 o                         
   4   9   2        113.99        102.02        11.40 o                         
  -3  10   2        414.94        413.08         9.45 o                         
  -2  10   2         39.65         42.33         3.78 o                         
  -1  10   2        295.34        300.87         8.02 o                         
   0  10   2        189.45        202.68         7.09 o                         
   1  10   2        191.54        202.31        13.93 o                         
   2  10   2        183.40        172.56         6.23 o                         
   3  10   2        325.87        318.67        12.49 o                         
  -2  11   2        111.55        107.72         6.91 o                         
  -1  11   2         46.09         50.27         3.59 o                         
   0  11   2         12.14         14.73         2.63 o                         
   1  11   2         18.82         24.93         9.54 o                         
   2  11   2         41.90         40.90         5.28 o                         
  -1  12   2         46.23         50.35         4.65 o                         
   0  12   2         13.30         18.04         2.93 o                         
   1  12   2         57.01         53.12         5.99 o                         
  -5   0   3         44.19         52.18         4.36 o                         
  -3   0   3        704.82        674.45        16.73 o                         
  -1   0   3        805.90        792.13        26.38 o                         
   1   0   3         12.70         15.28         2.25 o                         
   3   0   3         46.84         53.05         5.06 o                         
  -5   1   3        232.47        241.20         6.13 o                         
  -4   1   3        209.03        205.86         5.25 o                         
  -3   1   3        467.13        486.20         9.05 o                         
  -2   1   3         23.83         26.39         2.59 o                         
  -1   1   3        490.69        504.52        10.33 o                         
   0   1   3        470.50        470.45        12.01 o                         
   1   1   3        735.08        699.38        19.26 o                         
   2   1   3         60.74         66.93         4.37 o                         
   3   1   3        835.46        839.38        24.16 o                         
   4   1   3         35.18         48.86         4.69 o                         
   5   1   3        271.36        268.72        17.07 o                         
  -5   2   3         33.70         37.65         3.10 o                         
  -4   2   3       1058.03       1064.04        18.84 o                         
  -3   2   3        165.99        187.03         4.55 o                         
  -2   2   3        587.30        609.09        11.36 o                         
  -1   2   3        887.54        943.96        14.12 o                         
   0   2   3        536.85        485.26         9.15 o                         
   1   2   3        972.75       1000.33        15.12 o                         
   2   2   3        606.93        569.53        17.32 o                         
   3   2   3        319.94        328.12         7.45 o                         
   4   2   3       1491.45       1456.94        25.81 o                         
   5   2   3         34.80         24.83         6.30 o                         
  -5   3   3         64.95         67.02         5.65 o                         
  -4   3   3        192.87        199.17         5.18 o                         
  -3   3   3        708.43        712.17        11.81 o                         
  -2   3   3        335.89        329.31         7.08 o                         
  -1   3   3        644.35        675.18        10.84 o                         
   0   3   3       1219.02       1243.47        15.93 o                         
   1   3   3        289.54        299.59         6.65 o                         
   2   3   3        192.68        190.01         5.47 o                         
   3   3   3        601.08        595.54        11.82 o                         
   4   3   3         75.81         81.52         4.25 o                         
   5   3   3        215.31        207.72         6.89 o                         
  -5   4   3         39.51         39.93         3.64 o                         
  -4   4   3        234.52        233.82         8.53 o                         
  -3   4   3        164.48        157.42         4.26 o                         
  -2   4   3          4.04          4.45         1.58 o                         
  -1   4   3         99.47         98.18         4.30 o                         
   0   4   3        216.35        221.28         4.29 o                         
   1   4   3         10.44         10.44         1.75 o                         
   2   4   3         69.57         65.72         5.86 o                         
   3   4   3         22.99         31.65         4.81 o                         
   4   4   3          3.61          6.99         2.96 o                         
   5   4   3         18.45         20.12         5.11 o                         
  -5   5   3         42.30         45.38         3.64 o                         
  -4   5   3        247.64        246.77         6.75 o                         
  -3   5   3         52.35         54.83         2.93 o                         
  -2   5   3        306.20        289.88         6.36 o                         
  -1   5   3         15.18         12.09         1.64 o                         
   0   5   3       1260.09       1234.80        21.96 o                         
   1   5   3         71.58         83.51         3.54 o                         
   2   5   3        330.33        317.95         9.55 o                         
   3   5   3         76.33         81.17         9.17 o                         
   4   5   3        414.01        392.07        12.61 o                         
   5   5   3         10.52          5.52         9.43 o                         
  -5   6   3         50.41         45.05         4.08 o                         
  -4   6   3         45.48         54.14         5.61 o                         
  -3   6   3        517.98        503.34        13.03 o                         
  -2   6   3          9.52         15.32         1.85 o                         
  -1   6   3       1266.12       1265.50        23.29 o                         
   0   6   3          8.85         10.06         1.54 o                         
   1   6   3       1291.10       1263.73        24.83 o                         
   2   6   3         18.69         21.64         2.64 o                         
   3   6   3        803.56        780.13        18.50 o                         
   4   6   3          6.54          5.03         4.11 o                         
   5   6   3         82.24         78.23         8.08 o                         
  -4   7   3         22.80         32.85         3.42 o                         
  -3   7   3        130.34        128.36         4.23 o                         
  -2   7   3        241.41        252.47        10.42 o                         
  -1   7   3         67.63         69.31         3.02 o                         
   0   7   3       1254.46       1270.37        20.06 o                         
   1   7   3         56.88         61.86         4.04 o                         
   2   7   3        368.24        382.70         9.55 o                         
   3   7   3         32.83         32.90         3.44 o                         
   4   7   3         16.27         19.54         5.06 o                         
  -4   8   3         83.50         83.57         3.92 o                         
  -3   8   3         20.97         31.73         2.90 o                         
  -2   8   3         56.57         56.85         3.11 o                         
  -1   8   3         15.23         27.73         2.44 o                         
   0   8   3        143.67        152.40         4.39 o                         
   1   8   3         16.25         19.25         2.66 o                         
   2   8   3         36.03         45.02         3.62 o                         
   3   8   3         22.14         24.01         3.50 o                         
   4   8   3         27.98         25.01         4.62 o                         
  -3   9   3        128.20        128.57         4.67 o                         
  -2   9   3        103.91        113.37         4.15 o                         
  -1   9   3        204.14        190.98         6.17 o                         
   0   9   3        382.56        381.52         8.67 o                         
   1   9   3        245.81        245.15         8.93 o                         
   2   9   3        127.27        131.55         5.63 o                         
   3   9   3        224.96        205.81         8.69 o                         
  -3  10   3        101.74        100.38         7.62 o                         
  -2  10   3        125.62        126.27         4.95 o                         
  -1  10   3        139.66        155.14         5.74 o                         
   0  10   3        267.84        267.95         6.70 o                         
   1  10   3         97.96        119.25         6.67 o                         
   2  10   3        162.37        163.62         6.42 o                         
   3  10   3        100.79         96.27         6.95 o                         
  -2  11   3         23.17         28.00         5.15 o                         
  -1  11   3         46.01         54.27         3.81 o                         
   0  11   3         97.55         88.69         6.26 o                         
   1  11   3         91.67         87.70         7.14 o                         
   2  11   3         30.71         32.09         5.29 o                         
  -4   0   4        609.77        620.84        16.51 o                         
  -2   0   4        368.81        389.31        15.38 o                         
   0   0   4       2133.37       2109.14        68.50 o                         
   2   0   4        207.00        191.53         9.64 o                         
   4   0   4        268.16        274.50        13.55 o                         
  -5   1   4         70.48         73.83         3.79 o                         
  -4   1   4         26.68         30.54         2.49 o                         
  -3   1   4        438.46        434.51         9.88 o                         
  -2   1   4         74.19         82.69         4.62 o                         
  -1   1   4        371.40        361.09         8.32 o                         
   0   1   4        746.34        731.17        12.48 o                         
   1   1   4        163.05        163.40         4.11 o                         
   2   1   4        251.02        237.64         6.74 o                         
   3   1   4        289.56        293.71         7.29 o                         
   4   1   4        110.54        106.69        18.27 o                         
   5   1   4         12.38         12.04         5.98 o                         
  -5   2   4          1.89          2.51         2.35 o                         
  -4   2   4         13.06         18.26         2.22 o                         
  -3   2   4         52.66         59.17         4.43 o                         
  -2   2   4         13.82         17.20         2.44 o                         
  -1   2   4        109.51        109.06         3.36 o                         
   0   2   4        236.42        245.08         5.19 o                         
   1   2   4        191.89        194.80         5.31 o                         
   2   2   4         59.29         64.64         3.34 o                         
   3   2   4        421.50        403.67        11.71 o                         
   4   2   4         60.55         63.15         4.01 o                         
   5   2   4         91.05         87.60         9.80 o                         
  -5   3   4         87.32         82.68         5.10 o                         
  -4   3   4        195.72        201.98         5.61 o                         
  -3   3   4        401.66        378.77         9.15 o                         
  -2   3   4         44.56         49.24         4.44 o                         
  -1   3   4        203.18        218.00         4.72 o                         
   0   3   4        409.50        410.26        11.57 o                         
   1   3   4        239.32        236.32         5.67 o                         
   2   3   4         38.81         37.01         2.94 o                         
   3   3   4        427.33        437.52        25.51 o                         
   4   3   4        151.25        156.39         5.74 o                         
   5   3   4         48.55         57.23         5.72 o                         
  -5   4   4        196.53        182.65         5.57 o                         
  -4   4   4        180.24        178.77         5.61 o                         
  -3   4   4        572.77        570.73        12.08 o                         
  -2   4   4         50.48         55.43         3.21 o                         
  -1   4   4        349.62        352.11         6.06 o                         
   0   4   4        231.42        225.23         4.86 o                         
   1   4   4        363.76        365.05         7.10 o                         
   2   4   4        110.89        116.92         5.94 o                         
   3   4   4        471.71        468.00        12.99 o                         
   4   4   4         55.26         59.23         4.01 o                         
   5   4   4         23.33         28.22         3.66 o                         
  -5   5   4          4.19          2.33         3.39 o                         
  -4   5   4        201.52        201.40         5.51 o                         
  -3   5   4        114.07        111.95         7.32 o                         
  -2   5   4         64.53         63.29         3.21 o                         
  -1   5   4        254.42        249.67         5.23 o                         
   0   5   4        356.72        363.86         8.84 o                         
   1   5   4         17.97         25.78         2.45 o                         
   2   5   4        130.96        127.76         7.69 o                         
   3   5   4        217.36        214.03         8.02 o                         
   4   5   4         60.78         69.09         8.30 o                         
   5   5   4         76.72         76.67         6.52 o                         
  -4   6   4         20.51          9.40         5.82 o                         
  -3   6   4         67.83         76.73         9.52 o                         
  -2   6   4         44.95         51.58         3.35 o                         
  -1   6   4          7.22         16.47         3.70 o                         
   0   6   4        256.51        258.04         5.80 o                         
   1   6   4         64.62         62.02         5.47 o                         
   2   6   4         75.60         79.84         5.25 o                         
   3   6   4         53.75         62.82         8.53 o                         
   4   6   4        223.06        208.97         8.70 o                         
  -4   7   4        271.87        270.08         7.77 o                         
  -3   7   4         36.86         39.62         4.79 o                         
  -2   7   4        208.17        201.03         6.09 o                         
  -1   7   4          8.91         20.38         2.74 o                         
   0   7   4        590.56        587.72        11.05 o                         
   1   7   4         53.13         56.84         3.93 o                         
   2   7   4        103.86        102.83         6.62 o                         
   3   7   4         52.21         60.53         7.15 o                         
   4   7   4        152.46        149.52        13.13 o                         
  -4   8   4         56.82         63.71         5.76 o                         
  -3   8   4        279.19        268.87         8.35 o                         
  -2   8   4         55.15         53.71         4.54 o                         
  -1   8   4        355.07        354.02        12.34 o                         
   0   8   4        236.69        239.77         9.36 o                         
   1   8   4        149.24        147.12         9.48 o                         
   2   8   4         44.83         51.08         5.42 o                         
   3   8   4        152.32        158.51         7.78 o                         
  -3   9   4         67.58         65.33         4.66 o                         
  -2   9   4          9.10          7.76         5.21 o                         
  -1   9   4        125.82        128.94        11.90 o                         
   0   9   4         86.90         74.14         5.33 o                         
   1   9   4         73.98         82.89         4.66 o                         
   2   9   4         74.02         77.01         4.96 o                         
   3   9   4         87.34         84.35         5.29 o                         
  -2  10   4         58.79         60.96         6.40 o                         
  -1  10   4         32.52         35.64         5.33 o                         
   0  10   4        103.68        102.37         4.65 o                         
   1  10   4         95.23         78.35         6.79 o                         
   2  10   4          6.82         13.02         3.27 o                         
  -1  11   4        165.64        156.37        10.38 o                         
   0  11   4         21.03         21.08         4.36 o                         
   1  11   4        139.87        135.86         9.04 o                         
  -5   0   5        200.38        191.44         7.86 o                         
  -3   0   5        469.02        423.22        18.45 o                         
  -1   0   5       1687.73       1658.42        53.40 o                         
   1   0   5       1682.85       1622.96        38.55 o                         
   3   0   5        968.14        923.80        33.75 o                         
   5   0   5         63.26         60.34         8.97 o                         
  -5   1   5         18.83         23.69         2.67 o                         
  -4   1   5        166.75        155.28         7.10 o                         
  -3   1   5        103.17        101.57         4.23 o                         
  -2   1   5        199.02        195.93         7.42 o                         
  -1   1   5         96.34        105.74         4.27 o                         
   0   1   5       1455.84       1433.86        23.69 o                         
   1   1   5         11.55         14.51         2.74 o                         
   2   1   5        440.22        427.14        10.04 o                         
   3   1   5          3.68          9.87         2.52 o                         
   4   1   5        122.07        126.13         9.11 o                         
   5   1   5         25.12         23.20         4.79 o                         
  -5   2   5          5.57          3.01         2.29 o                         
  -4   2   5        189.56        183.33         7.83 o                         
  -3   2   5         34.58         40.23         3.25 o                         
  -2   2   5         15.31         18.68         3.23 o                         
  -1   2   5         59.08         61.09         3.20 o                         
   0   2   5         53.08         59.60         2.86 o                         
   1   2   5         21.45         29.13         5.18 o                         
   2   2   5         77.48         81.89         3.93 o                         
   3   2   5          4.78         11.47         3.72 o                         
   4   2   5          6.55          9.31         3.39 o                         
   5   2   5          1.31          4.13         4.24 o                         
  -5   3   5        167.71        159.73         5.33 o                         
  -4   3   5        136.99        133.19         5.49 o                         
  -3   3   5        299.42        300.05         8.16 o                         
  -2   3   5         44.08         44.89         3.23 o                         
  -1   3   5        270.34        292.02         6.44 o                         
   0   3   5        472.09        457.78        12.30 o                         
   1   3   5        270.17        283.44        12.14 o                         
   2   3   5        286.48        265.51         7.64 o                         
   3   3   5        381.40        386.55         9.71 o                         
   4   3   5        167.40        171.14         6.25 o                         
  -4   4   5        882.49        852.27        23.21 o                         
  -3   4   5        107.66        115.35         6.49 o                         
  -2   4   5        495.81        506.54        11.70 o                         
  -1   4   5        193.34        178.92         4.67 o                         
   0   4   5        379.98        390.55        10.34 o                         
   1   4   5        267.59        250.92         6.54 o                         
   2   4   5        301.19        315.49         9.76 o                         
   3   4   5        249.78        257.13         9.68 o                         
   4   4   5        723.89        719.00        33.88 o                         
  -4   5   5         68.76         68.54         4.43 o                         
  -3   5   5        422.33        431.74        13.32 o                         
  -2   5   5         25.52         29.34         3.21 o                         
  -1   5   5        318.61        343.65        14.24 o                         
   0   5   5        229.25        212.71         5.14 o                         
   1   5   5         78.63         90.22         4.16 o                         
   2   5   5         56.80         57.46         6.98 o                         
   3   5   5        334.54        376.06        11.19 o                         
   4   5   5         19.50         32.90         5.13 o                         
  -4   6   5          8.87          5.32         3.79 o                         
  -3   6   5         71.58         74.30         8.59 o                         
  -2   6   5         10.13         17.31         2.36 o                         
  -1   6   5        108.51        110.56         4.53 o                         
   0   6   5         35.86         43.98         3.62 o                         
   1   6   5         45.35         50.99         3.98 o                         
   2   6   5         23.98         33.07         6.49 o                         
   3   6   5          9.85          8.57         4.08 o                         
   4   6   5         10.63         19.89         6.22 o                         
  -4   7   5         39.49         29.77         7.97 o                         
  -3   7   5        346.92        315.01        15.52 o                         
  -2   7   5        103.87        109.13         5.52 o                         
  -1   7   5        426.97        434.18        12.20 o                         
   0   7   5        122.07        128.26         5.31 o                         
   1   7   5        220.56        209.97         6.61 o                         
   2   7   5          6.72         14.92         5.22 o                         
   3   7   5        314.32        308.06        20.24 o                         
  -3   8   5         94.59         91.63         5.18 o                         
  -2   8   5        237.24        236.85         7.71 o                         
  -1   8   5        243.67        259.39         7.77 o                         
   0   8   5        362.68        362.33        12.29 o                         
   1   8   5        161.24        172.68         6.31 o                         
   2   8   5        127.71        127.18         8.83 o                         
   3   8   5         88.08         90.60         6.77 o                         
  -2   9   5         67.52         63.41         4.94 o                         
  -1   9   5        121.78        129.53        11.63 o                         
   0   9   5        223.05        215.64        21.60 o                         
   1   9   5         22.89         30.55         3.76 o                         
   2   9   5         88.67         96.25         5.48 o                         
  -1  10   5         49.72         44.62         4.58 o                         
   0  10   5         32.44         19.20        21.88 o                         
   1  10   5          6.18          4.77         3.84 o                         
  -4   0   6         42.85         43.00         8.13 o                         
  -2   0   6        224.04        204.72        11.56 o                         
   0   0   6       1594.43       1573.31        38.14 o                         
   2   0   6        552.87        523.81        22.04 o                         
   4   0   6        156.01        156.18        11.24 o                         
  -4   1   6        134.67        134.40         7.57 o                         
  -3   1   6         86.25         83.65         7.37 o                         
  -2   1   6         63.36         62.12         4.99 o                         
  -1   1   6        213.41        220.85         6.62 o                         
   0   1   6        330.95        327.57         7.18 o                         
   1   1   6        265.89        271.35         6.26 o                         
   2   1   6         56.44         61.10         4.07 o                         
   3   1   6        258.81        267.48        13.59 o                         
   4   1   6         66.25         63.27         6.34 o                         
  -4   2   6         57.40         64.81         8.31 o                         
  -3   2   6        206.97        180.26        10.41 o                         
  -2   2   6         63.24         75.16         5.34 o                         
  -1   2   6        124.12        129.03         4.98 o                         
   0   2   6        147.74        143.90         4.51 o                         
   1   2   6        236.17        233.03         6.90 o                         
   2   2   6          7.34         15.65         3.28 o                         
   3   2   6        186.34        193.75         6.50 o                         
   4   2   6         24.65         26.89         3.88 o                         
  -4   3   6        120.91        113.67         8.97 o                         
  -3   3   6        239.77        227.73        10.86 o                         
  -2   3   6         51.33         58.23         3.67 o                         
  -1   3   6        278.19        271.59         8.18 o                         
   0   3   6        254.54        258.03         6.21 o                         
   1   3   6         87.28         92.16         4.60 o                         
   2   3   6         92.22         92.44         4.75 o                         
   3   3   6        160.56        168.96         6.06 o                         
   4   3   6        151.99        149.39         6.26 o                         
  -4   4   6          6.89         11.73         4.42 o                         
  -3   4   6        299.51        301.67        21.20 o                         
  -2   4   6         66.77         66.88         4.16 o                         
  -1   4   6        224.57        228.57         5.86 o                         
   0   4   6        237.04        225.17         6.63 o                         
   1   4   6        154.51        173.71         5.99 o                         
   2   4   6         81.08         85.07         5.57 o                         
   3   4   6        571.67        585.91        18.07 o                         
   4   4   6         47.76         53.05         5.96 o                         
  -4   5   6        107.54        116.80         8.38 o                         
  -3   5   6        182.97        186.53         7.89 o                         
  -2   5   6         40.31         54.96         9.15 o                         
  -1   5   6         76.71         85.10         3.76 o                         
   0   5   6         65.26         79.78         4.08 o                         
   1   5   6        183.70        181.44         6.39 o                         
   2   5   6        108.44        116.08         5.86 o                         
   3   5   6        126.63        118.93         5.80 o                         
  -3   6   6         12.49          5.04        10.04 o                         
  -2   6   6        159.15        155.66         5.35 o                         
  -1   6   6         30.86         38.87         2.97 o                         
   0   6   6        296.60        295.66        10.57 o                         
   1   6   6          3.56         10.51         6.46 o                         
   2   6   6         44.93         44.82         4.49 o                         
   3   6   6         23.76         32.22         4.93 o                         
  -3   7   6         88.39         75.83         6.07 o                         
  -2   7   6         37.75         43.45         4.24 o                         
  -1   7   6        100.46        101.42         5.84 o                         
   0   7   6        206.15        205.76        12.02 o                         
   1   7   6          8.08          9.87         8.61 o                         
   2   7   6        140.73        128.76         9.19 o                         
   3   7   6         52.07         52.21         8.41 o                         
  -2   8   6         39.63         43.20         7.85 o                         
  -1   8   6         69.42         64.08         4.87 o                         
   0   8   6        199.49        210.61         8.48 o                         
   1   8   6        120.66        125.64        10.22 o                         
   2   8   6         64.88         63.39        11.52 o                         
  -1   9   6        187.01        186.90         7.03 o                         
   0   9   6         72.13         66.99         6.53 o                         
   1   9   6         93.49         89.77         5.60 o                         
  -3   0   7         12.48         22.44         6.22 o                         
  -1   0   7         23.29         43.64         6.81 o                         
   1   0   7         14.90         18.47         5.02 o                         
   3   0   7         56.11         62.09         9.33 o                         
  -4   1   7          7.11         10.91         6.73 o                         
  -3   1   7        200.19        183.02         8.67 o                         
  -2   1   7         33.32         41.51         6.27 o                         
  -1   1   7        332.88        337.21        18.01 o                         
   0   1   7         74.76         83.43         4.16 o                         
   1   1   7        163.93        167.43         5.33 o                         
   2   1   7          5.87         13.89         3.70 o                         
   3   1   7        166.45        178.21         8.52 o                         
  -4   2   7        450.52        391.88        14.06 o                         
  -3   2   7         95.08         91.09         6.58 o                         
  -2   2   7        203.39        207.48         8.80 o                         
  -1   2   7        225.37        228.24         7.25 o                         
   0   2   7        391.09        393.04         8.68 o                         
   1   2   7        104.09        113.15         6.20 o                         
   2   2   7        203.55        205.23         7.79 o                         
   3   2   7         69.48         80.86         5.18 o                         
  -3   3   7        149.29        144.29         9.46 o                         
  -2   3   7         39.79         47.31         6.12 o                         
  -1   3   7         68.39         75.81         4.55 o                         
   0   3   7        109.38        119.24         4.99 o                         
   1   3   7         66.37         73.57         5.50 o                         
   2   3   7         86.13         85.52         5.47 o                         
   3   3   7        158.20        152.73         7.80 o                         
  -3   4   7          5.22          6.38         3.09 o                         
  -2   4   7         23.68         28.23         4.58 o                         
  -1   4   7         23.41         30.83         3.56 o                         
   0   4   7         18.60         22.58         3.62 o                         
   1   4   7          2.05          2.27         3.11 o                         
   2   4   7          9.09         21.83         5.42 o                         
   3   4   7         10.66         13.78         4.74 o                         
  -3   5   7         59.96         58.55         4.93 o                         
  -2   5   7        148.01        136.53         5.70 o                         
  -1   5   7         67.30         62.89         4.49 o                         
   0   5   7        325.61        335.76        10.94 o                         
   1   5   7         23.37         20.31         4.54 o                         
   2   5   7        139.90        143.88         6.72 o                         
   3   5   7          7.56         13.13         3.75 o                         
  -2   6   7         17.83         20.43         3.53 o                         
  -1   6   7        460.10        451.32        16.52 o                         
   0   6   7          7.07          6.24         4.19 o                         
   1   6   7        255.98        260.32        10.32 o                         
   2   6   7          4.93         13.36         3.71 o                         
  -2   7   7         55.05         64.29         5.03 o                         
  -1   7   7         14.66         15.54         6.10 o                         
   0   7   7        219.66        222.27        10.64 o                         
   1   7   7         27.24         34.52         8.17 o                         
   0   8   7         11.43         10.00         6.14 o                         
  -2   0   8        148.58        164.19        11.28 o                         
   0   0   8        293.42        286.43        10.46 o                         
   2   0   8         42.43         40.81         5.94 o                         
  -3   1   8         60.63         48.36         6.39 o                         
  -2   1   8         93.50         95.61         6.96 o                         
  -1   1   8        105.42         88.77         7.66 o                         
   0   1   8        168.79        171.16         7.97 o                         
   1   1   8        101.19        104.28         4.65 o                         
   2   1   8         69.40         65.92         5.24 o                         
  -2   2   8         47.83         47.41         5.91 o                         
  -1   2   8        309.98        283.82        15.62 o                         
   0   2   8        315.02        316.86         8.03 o                         
   1   2   8         75.55         82.45         5.28 o                         
   2   2   8        134.97        136.59        12.25 o                         
  -2   3   8        155.63        154.27        20.42 o                         
  -1   3   8        126.63        118.08        10.12 o                         
   0   3   8         66.49         61.25         4.74 o                         
   1   3   8        127.51        120.15         6.08 o                         
   2   3   8         52.23         57.33         5.60 o                         
  -2   4   8         42.16         41.81         5.67 o                         
  -1   4   8         48.87         54.31         4.99 o                         
   0   4   8         72.18         69.98         5.74 o                         
   1   4   8         31.56         46.68         5.08 o                         
   2   4   8         13.46         22.24         5.10 o                         
  -1   5   8        231.59        214.12         9.73 o                         
   0   5   8         12.48         14.70         3.88 o                         
   1   5   8        158.83        153.28         8.40 o                         
   0   1   9        100.52        101.06         5.05 o                         
                                                                                
